# Supplementary material for: Identification of solamargine as a cisplatin sensitizer through phenotypical screening in cisplatin-resistant NSCLC organoids
Source: Front Pharmacol. 2022 Aug 10;13:802168. doi: 10.3389/fphar.2022.802168 (PMC9399411; doi:10.3389/fphar.2022.802168)
Supplement: Supplementary file 4 [file DataSheet1.xlsx]

## Sheet: Drug information
Position	Product Name
1B2	Sisomicin (sulfate)
1B3	L-Hisidine
1B4	β-Alanine
1B5	Deoxycytidine triphosphate
1B6	(R)-Serine
1B7	L-Alanine
1B8	DL-Arginine
1B9	L-Lysine hydrochloride
1B10	L-Arginine (hydrochloride)
1B11	D-Glutamine
1C2	L-Serine
1C3	Nepsilon-Acetyl-L-lysine
1C4	H-HoArg-OH
1C5	L-Cysteine
1C6	Creatine
1C7	(S)-Glutamic acid
1C8	L-Hydroxyproline
1C9	L-Proline
1C10	DL-Norvaline
1C11	H-Abu-OH
1D2	L-Arginine
1D3	D(-)-2-Aminobutyric acid
1D4	Sarcosine
1D5	L-Asparagine
1D6	D-Alanine
1D7	H-Gly-Pro-OH
1D8	L-Alloisoleucine
1D9	L-Norleucine
1D10	L-Ornithine Hydrochloride
1D11	L-Homocitrulline
2B2	Trichostatin A
2B3	(-)-Epigallocatechin
2B4	Engeletin
2B5	2-Amino-1-phenylethanol
2B6	3-Indoleacetic acid
2B7	(-)-Securinine
2B8	Bakuchiol
2B9	Hinokitiol
2B10	Reserpine (hydrochloride)
2B11	Allantoin
2C2	Echinocystic acid
2C3	Indole-3-carbinol
2C4	Brusatol
2C5	Cefsulodin (sodium)
2C6	Schisantherin A
2C7	TFAP
2C8	Rotundine
2C9	Docosatrienoic Acid
2C10	ATP (disodium salt)
2C11	Oleanonic acid
2D2	Tectorigenin
2D3	Atractyloside A
2D4	Bavachinin
2D5	Tanshinone I
2D6	Dictamine
2D7	Glycyrrhizic acid
2D8	Thymidine
2D9	Protodioscin
2D10	2-Naphthol
2D11	Scutellarin
2E2	Ginkgolide C
2E3	Alismoxide
2E4	Astragaloside III
2E5	Gypenoside XVII
2E6	Ligustrazine (hydrochloride)
2E7	Caffeic acid
2E8	Pyridoxal phosphate
2E9	2'-Deoxyguanosine
2E10	Complanatuside
2E11	Gigantol
2F2	Uracil
2F3	Glycochenodeoxycholic acid
2F4	Natamycin
2F5	Pemetrexed
2F6	Fisetin
2F7	Ethyl gallate
2F8	Podocarpic acid
2F9	Bavachalcone
2F10	Cinobufotalin
2F11	Cynaroside
3B2	seco-Isolariciresinol Diglucoside
3B3	Digitonin
3B4	Notoginsenoside Ft1
3B5	Diosmin
3B6	Salidroside
3B7	(-)-Gallocatechin gallate
3B8	4-Methylumbelliferone
3B9	Oxybutynin (chloride)
3B10	Columbianadin
3B11	Gastrodin
3C2	Naringenin
3C3	Allopregnanolone
3C4	Curcumin
3C5	Propylparaben
3C6	Nystose
3C7	Chrysophanol
3C8	6-Methylflavone
3C9	Jujuboside A
3C10	3-Methyladenine
3C11	Daurisoline
3D2	Glycine
3D3	Isovitexin
3D4	Oxypaeoniflorin
3D5	PCL 016
3D6	Anacardic Acid
3D7	O-Acetylserine
3D8	(+)-Borneol
3D9	Valproic acid
3D10	SDMA
3D11	Rhynchophylline
3E2	Oridonin
3E3	Isoquercitrin
3E4	Epimedin A
3E5	Eugenol
3E6	Oxymatrine
3E7	ATP
3E8	Ginsenoside Ro
3E9	Asiaticoside
3E10	Saikosaponin D
3E11	(+)-Catechin hydrate
3F2	Morusin
3F3	Dimetridazole
3F4	Pulchinenoside A
3F5	Isocorynoxeine
3F6	Alisol B (23-acetate)
3F7	Cholic acid
3F8	Genipin
3F9	Triptonide
3F10	Quercetin
3F11	3,3'-Diindolylmethane
4B2	Aloin
4B3	Peimine
4B4	Berbamine (dihydrochloride)
4B5	Verbascoside
4B6	Ketanserin (tartrate)
4B7	Angiotensin II human
4B8	Homoharringtonine
4B9	Alisol A (24-acetate)
4B10	Coixol
4B11	Isoliquiritigenin
4C2	Biotin
4C3	D-Galactose
4C4	Resveratrol
4C5	Osthole
4C6	Madecassoside
4C7	Brassinolide
4C8	Aucubin
4C9	Lycorine (hydrochloride)
4C10	Myricetin
4C11	Xylitol
4D2	2,3,5,4'-Tetrahydroxystilbene 2-O-β-D-glucoside
4D3	Ipriflavone
4D4	6-Acetamidohexanoic acid
4D5	Dihydromyricetin
4D6	Inosine
4D7	Ginsenoside Rd
4D8	Mangiferin
4D9	Daidzin
4D10	20(R)-Protopanaxatriol
4D11	Baohuoside I
4E2	Lobeline (hydrochloride)
4E3	11beta-Hydroxyprogesterone
4E4	Quercitrin
4E5	20-Deoxyingenol
4E6	Epiandrosterone
4E7	Mecarbinate
4E8	Naringin Dihydrochalcone
4E9	Colchicine
4E10	Ingenol
4E11	Galanthamine
4F2	Valproic acid (sodium salt)
4F3	Pinoresinol Diglucoside
4F4	Astragaloside IV
4F5	Diosmetin
4F6	Octopamine (hydrochloride)
4F7	Psoralen
4F8	Catechin
4F9	D-Luciferin
4F10	Tubercidin
4F11	Brevianamide F
5B2	Isoacteoside
5B3	Xanthohumol
5B4	Toltrazuril
5B5	Uridin
5B6	Nifuratel
5B7	Fusidic acid (sodium salt)
5B8	Sapropterin (dihydrochloride)
5B9	Theophylline
5B10	Menadione
5B11	Histamine
5C2	Epimedin B
5C3	Thiostrepton
5C4	Cortodoxone
5C5	Spectinomycin (dihydrochloride)
5C6	Homoplantaginin
5C7	(+)-α-Tocopherol
5C8	Genistin
5C9	Amygdalin
5C10	Citric acid
5C11	Betamethasone dipropionate
5D2	Nicergoline
5D3	Menaquinone-4
5D4	Icaritin
5D5	Shogaol
5D6	Prednisone
5D7	D-Mannitol
5D8	Oxaceprol
5D9	Danofloxacin (mesylate)
5D10	Thiamine hydrochloride
5D11	Bekanamycin
5E2	DL-Homocystine
5E3	DL-Dopa
5E4	L-Homocystine
5E5	Leucyl-phenylalanine
5E6	L-Cystine
5E7	L-Aspartic acid
5E8	cAMP
5E9	Bromocriptine (mesylate)
5E10	Acetylcholine (chloride)
5E11	Chlortetracycline (hydrochloride)
5F2	D-Cycloserine
5F3	Efavirenz
5F4	Diacerein
5F5	Novobiocin (Sodium)
5F6	Loteprednol Etabonate
5F7	Taurine
5F8	Glutathione oxidized
5F9	Sarsasapogenin
5F10	Dicoumarol
5F11	Epimedin A1
6B2	Columbamine
6B3	Bilirubin
6B4	L-Thyroxine
6B5	Nicotinamide N-oxide
6B6	1-Methyladenosine
6B7	Cephalomannine
6B8	Palmitic acid
6B9	Glycitein
6B10	Cordycepin
6B11	Chrysin
6C2	Deoxycholic acid
6C3	Pimelic acid
6C4	(-)-Aspartic acid
6C5	5-(Hydroxymethyl)furan-2-carbaldehyde
6C6	Hypoxanthine
6C7	Parthenolide
6C8	Pyruvic acid
6C9	Digitoxin
6C10	Coumarin
6C11	p-Hydroxycinnamic acid
6D2	Mesaconitine
6D3	Astragaloside II
6D4	Succinic acid
6D5	4-Acetamidobutanoic acid
6D6	1-Kestose
6D7	Ailanthone
6D8	4-Aminobenzoic acid
6D9	Adipic acid
6D10	(-)-Sparteine
6D11	Daunorubicin (Hydrochloride)
6E2	Reserpine
6E3	Dehydrocostus Lactone
6E4	7-Methoxyisoflavone
6E5	Xanthosine
6E6	Ginsenoside Rg2
6E7	Methyl gallate
6E8	Pseudoginsenoside F11
6E9	Dihydroisotanshinone I
6E10	7-epi-Taxol
6E11	D-(+)-Glucono-1,5-lactone
6F2	Ac-Arg-OH
6F3	Ajugol
6F4	Dimethylfraxetin
6F5	Herniarin
6F6	Timosaponin AIII
6F7	Dihydrochelerythrine
6F8	7-Hydroxy-4H-chromen-4-one
6F9	Spermidine
6F10	1,3-Dicaffeoylquinic acid
6F11	Picrotoxin
7B2	Atropine
7B3	Imperatorin
7B4	Astragaloside I
7B5	Probucol
7B6	Acipimox
7B7	Folic acid
7B8	Digoxin
7B9	Thyroxine sulfate
7B10	Ibotenic acid
7B11	Corynoxine B
7C2	S-Allyl-L-cysteine
7C3	Astilbin
7C4	Betaine (hydrochloride)
7C5	α-Cyclodextrin
7C6	Roquinimex
7C7	Lactose
7C8	Scopolamine (butylbromide)
7C9	Paeoniflorin
7C10	1,2,3,4,6-Penta-O-galloyl-beta-D-glucopyranose
7C11	Aconine
7D2	Decursin
7D3	Rebaudioside A
7D4	Rehmannioside D
7D5	Protoporphyrin IX
7D6	Atractylodin
7D7	Desaminotyrosine
7D8	Iberin
7D9	Kynurenic acid
7D10	Doxorubicin (hydrochloride)
7D11	Gomisin G
7E2	sn-Glycero-3-phosphocholine
7E3	Timosaponin BII
7E4	Nuciferine
7E5	Sucrose
7E6	Aloin B
7E7	6-Methylcoumarin
7E8	Palmitelaidic Acid
7E9	trans-Zeatin
7E10	Estrone
7E11	N-(5-Aminopentyl)acetamide
7F2	Ginsenoside Rb2
7F3	Alpha-Estradiol
7F4	5-Amino-3H-imidazole-4-Carboxamide
7F5	Hypotaurine
7F6	Ginsenoside Rc
7F7	Salsolidine
7F8	Loureirin A
7F9	Progesterone
7F10	18β-Glycyrrhetinic acid
7F11	Sulfaguanidine
8B2	Harmine
8B3	Capsaicin
8B4	Hesperidin
8B5	Hederagenin
8B6	Gentiopicroside
8B7	(-)-(S)-Equol
8B8	Atropine (sulfate monohydrate)
8B9	Peiminine
8B10	Puerarin
8B11	Galangin
8C2	Icariin
8C3	Bergapten
8C4	Pregnenolone
8C5	Salinomycin
8C6	α-L-Rhamnose monohydrate
8C7	Taxifolin
8C8	Cucurbitacin B
8C9	Demethoxycurcumin
8C10	(-)-Epigallocatechin Gallate
8C11	Oxyresveratrol
8D2	Orotic acid
8D3	Lasalocid
8D4	Piceatannol
8D5	Schisandrol B
8D6	Emodin
8D7	Bilobalide
8D8	Baicalin
8D9	Schisandrin A
8D10	Ursodiol
8D11	Ademetionine
8F2	Isobavachalcone
8F3	Schisandrin B
8F4	Rutin
8F5	Prilocaine
8F6	Dextrose
8F7	Curdione
8F8	Ligustilide
8F9	Tetrahydrocurcumin
8F10	Hematoxylin
8F11	Curcumol
8E2	Nordihydroguaiaretic acid
8E3	Brefeldin A
8E4	Angelicin
8E5	Atractylenolide III
8E6	Cimifugin
8E7	(±)-Carnitine (chloride)
8E8	Santacruzamate A
8E9	Sulfaclozine
8E10	(S)-10-Hydroxycamptothecin
8E11	Wogonin
8F2	Podophyllotoxin
8F3	Epibrassinolide
8F4	Sinapine (thiocyanate)
8F5	Ursonic acid
8F6	Limonin
8F7	Neferine
8F8	Dioscin
8F9	Honokiol
8F10	Macelignan
8F11	Corynoxine
9B2	Lasalocid (sodium)
9B3	(-)-Epicatechin gallate
9B4	Jervine
9B5	AKBA
9B6	Resibufogenin
9B7	Neochlorogenic acid
9B8	3,5-Dicaffeoylquinic acid
9B9	Chlorogenic acid
9B10	Phloretin
9B11	Amentoflavone
9C2	Cucurbitacin E
9C3	Mulberroside A
9C4	Sanguinarine (chloride)
9C5	Rutaecarpine
9C6	Butein
9C7	Betulinaldehyde
9C8	Safflower yellow
9C9	Rebaudioside C
9C10	Schisandrin
9C11	Catalpol
9D2	Tangeretin
9D3	Pleuromutilin
9D4	D-(+)-Melezitose
9D5	Gynostemma Extract
9D6	Ellipticine (hydrochloride)
9D7	Gossypol (acetic acid)
9D8	(20S)-Protopanaxadiol
9D9	Neohesperidin dihydrochalcone
9D10	Ursolic acid
9D11	Ginsenoside Re
9E2	Naringin
9E3	10-Undecenoic acid (zinc salt)
9E4	L-Citrulline
9E5	Wilforlide A
9E6	Eicosapentaenoic Acid
9E7	Coenzyme Q10
9E8	L-DABA
9E9	Uric acid
9E10	H-Tyr(3-I)-OH
9E11	Sinomenine hydrochloride
9F2	Bufalin
9F3	Arenobufagin
9F4	Castanospermine
9F5	Gamabufotalin
9F6	Kuromanin (chloride)
9F7	β-Nicotinamide mononucleotide
9F8	Ginsenoside Rf
9F9	Alisol A
9F10	L-Tyrosine
9F11	Sucralose
10B2	Melatonin
10B3	Cryptochlorogenic acid
10B4	Retinyl acetate
10B5	Docosahexaenoic Acid
10B6	Nestoron
10B7	Beta-Sitosterol
10B8	Tenacissoside H
10B9	Pachymic acid
10B10	Gambogic Acid
10B11	Corticosterone
10C2	Clenbuterol (hydrochloride)
10C3	Methyl protodioscin
10C4	Ornidazole
10C5	Salicin
10C6	p-Coumaric acid
10C7	Methoxsalen
10C8	Fructose
10C9	Medetomidine
10C10	trans-Trimethoxyresveratrol
10C11	Lupeol
10E2	Betulinic acid
10D3	L-Kynurenine
10D4	Hederacoside C
10D5	Sophoricoside
10D6	Maltotriose
10D7	Retinol
10D8	Isosakuranetin
10D9	Morroniside
10D10	Cotinine
10D11	Stearic acid
10D2	8-O-Acetyl shanzhiside methyl ester
10E3	Forsythoside B
10E4	Pioglitazone
10E5	Gabapentin
10E6	L-Lactic acid
10E7	β-Caryophyllene
10E8	7beta-Hydroxylathyrol
10E9	Phytic acid
10E10	Anisodamine
10E11	Glucoraphanin
10F2	Polydatin
10F3	β-Lapachone
10F4	Benfotiamine
10F5	Cinobufagin
10F6	Aurothioglucose
10F7	Ansamitocin P-3
10F8	Niacin
10F9	2-Methoxyestradiol
10F10	Ampiroxicam
10F11	Cantharidin
11B2	Silibinin
11B3	Corylin
11B4	Glucosamine (hydrochloride)
11B5	Creatinine
11B6	Setiptiline (maleate)
11B7	Estriol
11B8	Ginsenoside Rh2
11B9	Retinoic acid
11B10	Nonivamide
11B11	Dimenhydrinate
11C2	[6]-Gingerol
11C3	17-Hydroxyprogesterone
11C4	(-)-Huperzine A
11C5	Scopolamine (hydrobromide)
11C6	β-Carotene
11C7	Vitamin D2
11C8	Oroxylin A
11C9	Proparacaine (Hydrochloride)
11C10	Palmatine (chloride)
11C11	Synephrine (hydrochloride)
11D2	Bufotalin
11D3	Gallic acid
11D4	Cycloheximide
11D5	Fosinopril (sodium)
11D6	1-Methyl-L-histidine
11D7	2-(Methylamino)-1H-purin-6(7H)-one
11D8	L-SelenoMethionine
11D9	Diosgenin
11D10	Xanthine
11D11	S-Methyl-L-cysteine
11E2	Pefloxacin (mesylate)
11E3	Stigmasterol
11E4	Glycoursodeoxycholic acid
11E5	Hypaconitine
11E6	Lathyrol
11E7	AICAR (phosphate)
11E8	Evodiamine
11E9	Caffeic acid phenethyl ester
11E10	Calycosin
11E11	Gastrodenol
11F2	Campesterol
11F3	3-Methyl-L-histidine
11F4	Mianserin (hydrochloride)
11F5	Adenosine
11F6	Oxytetracycline
11F7	Lappaconitine (hydrobromide)
11F8	Trigonelline chloride
11F9	Chenodeoxycholic Acid
11F10	D-Sorbitol
11F11	Ginsenoside Rh1
12B2	Androsterone
12B3	6-Biopterin
12B4	Erythromycin
12B5	Taurochenodeoxycholic acid
12B6	Mepivacaine (hydrochloride)
12B7	Midecamycin
12B8	Astragaloside A
12B9	Salicylic acid
12B10	Hydrocortisone
12B11	Bavachin
12C2	Mitomycin C
12C3	Ferulic acid (sodium)
12C4	(±)-Huperzine A
12C5	Prim-O-glucosylcimifugin
12C6	Dihydrotanshinone I
12C7	Geldanamycin
12C8	Ginsenoside C-K
12C9	Matrine
12C10	Vinblastine (sulfate)
12C11	Tiopronin
12D2	Cytidine
12D3	γ-Glu-Phe
12D4	Arctiin
12D5	Poliumoside
12D6	L-Cycloserine
12D7	Fenspiride (Hydrochloride)
12D8	Azelaic acid
12D9	Combretastatin A4
12D10	Hesperetin
12D11	Hispidulin
12E2	5-O-Methylvisammioside
12E3	Secoisolariciresinol diglucoside
12E4	Prostaglandin E2
12E5	Manninotriose
12E6	Triptophenolide
12E7	NSC 16590
12E8	Cholesteryl behenate
12E9	6-Aminocaproic acid
12E10	(-)-Catechin gallate
12E11	beta-Mangostin
12F2	Pepstatin Trifluoroacetate
12F3	Tomatidine
12F4	Panaxadiol
12F5	Corynoxeine
12F6	Troxerutin
12F7	Tetrahydrobiopterin
12F8	Xanthotoxol
12F9	(-)-Borneol
12F10	Eucalyptol
12F11	Citric acid (trilithium salt tetrahydrate)
13B2	Coptisine (chloride)
13B3	i-Inositol
13B4	Dopamine (hydrochloride)
13B5	NAD+
13B6	Maslinic acid
13B7	Yohimbine (Hydrochloride)
13B8	Benzoylpaeoniflorin
13B9	Rubusoside
13B10	Magnolol
13B11	Sipeimine
13C2	Isorhamnetin
13C3	1-(2-Hydroxy-4-methoxyphenyl)ethan-1-one
13C4	Nobiletin
13C5	D-Pantothenic acid (hemicalcium salt)
13C6	N-Acetylneuraminic acid
13C7	Luteolin
13C8	Protopine
13C9	Eleutheroside E
13C10	Leonurine
13C11	Schisandrin C
13D2	Artemether
13D3	Ginsenoside Rg1
13D4	Albiflorin
13D5	Formononetin
13D6	Alantolactone
13D7	Halofuginone
13D8	Astragalin
13D9	3,4-Dicaffeoylquinic acid
13D10	Columbin
13D11	Ononin
13E2	Apocynin
13E3	Oxcarbazepine
13E4	Tigecycline
13E5	Artemisinin
13E6	Diclazuril
13E7	Lithocholic acid
13E8	Genistein
13E9	Acetylcysteine
13E10	Scutellarein
13E11	Dehydrocorydaline (chloride)
13F2	Loganin
13F3	Neobavaisoflavone
13F4	Acacetin
13F5	Lipoic acid
13F6	Malotilate
13F7	Estradiol
13F8	Daidzein
13F9	Licochalcone A
13F10	Shikonin
13F11	Ginkgolic Acid
14B2	Corydaline
14B3	L-Phenylalanine
14B4	Nicotinamide
14B5	Cefaclor
14B6	Nanchangmycin
14B7	Pemetrexed (disodium)
14B8	Levoleucovorin (Calcium)
14B9	Ginkgolide A
14B10	Tolnaftate
14B11	Isotretinoin
14C2	L-Ascorbic acid sodium salt
14C3	Ethynyl Estradiol
14C4	Rufinamide
14C5	Idebenone
14C6	Cichoric Acid
14C7	L-Hyoscyamine
14C8	Veratramine
14C9	L-Glutamine
14C10	Biochanin A
14C11	Tropisetron
14D2	Cephalotaxlen
14D3	Atractylenolide I
14D4	Apigenin
14D5	Atractylenolide II
14D6	Kaempferol
14D7	Corosolic acid
14D8	(+)-Bicuculline
14D9	Ginsenoside F1
14D10	Vincamine
14D11	Scopoletin
14E2	alpha-Asarone
14E3	Lanatoside C
14E4	4-Aminohippuric acid
14E5	Embelin
14E6	Solamargine
14E7	Isosteviol
14E8	Eupatilin
14E9	Anethole
14E10	Paradol
14E11	Leonurine (hydrochloride)
14F2	Tetrahydroberberine
14F3	Protocatechuic acid
14F4	Cryptotanshinone
14F5	Tylosin
14F6	Danshensu (sodium salt)
14F7	Rosmarinic acid
14F8	Xylose
14F9	Calycosin-7-O-β-D-glucoside
14F10	Ginkgolide B
14F11	Ginsenoside Rg3
15B2	Glycitin
15B3	Chelerythrine Chloride
15B4	Isorhynchophylline
15B5	Forskolin
15B6	α-Lipoic Acid
15B7	Cycloastragenol
15B8	(20S)-Protopanaxatriol
15B9	Isoalantolactone
15B10	5-Aminolevulinic acid (hydrochloride)
15B11	Andrographolide
15C2	(-)-Epicatechin
15C3	Cardamonin
15C4	Panaxatriol
15C5	Sinensetin
15C6	Vitamin K1
15C7	4,5-Dicaffeoylquinic acid
15C8	Catharanthine
15C9	alpha-Cyperone
15C10	N6-Methyladenosine
15C11	Asaraldehyde
15D2	Cynarin
15D3	Puromycin (Dihydrochloride)
15D4	Arbutin
15D5	Chikusetsusaponin Iva
15D6	Celastrol
15D7	DHEA
15D8	Piperine
15D9	alpha-Mangostin
15D10	Monocrotaline
15D11	Apigenin 7-glucoside
15E2	Phlorizin
15E3	Dihydroartemisinin
15E4	Deoxyarbutin
15E5	Danshensu
15E6	Indole-3-butyric acid
15E7	Betulonic acid
15E8	Echinacoside
15E9	Ascomycin
15E10	Notoginsenoside R1
15E11	Oleanolic Acid
15F2	Arctigenin
15F3	Epiberberine (chloride)
15F4	Neohesperidin
15F5	Pristimerin
15F6	Rhein
15F7	Geniposide
15F8	L-Praziquanamine
15F9	Geniposidic acid
15F10	Baicalein
15F11	Dibucaine (hydrochloride)
16B2	Ancitabine (hydrochloride)
16B3	Indirubin
16B4	Aloe emodin
16B5	Kaempferide
16B6	Bisdemethoxycurcumin
16B7	Phillygenin
16B8	Octahydrocurcumin
16B9	Adrenosterone
16B10	Tubeimoside I
16B11	Kinetin
16C2	Costunolide
16C3	Cyclo(his-pro)
16C4	Ginsenoside Rb1
16C5	Bisantrene
16C6	Betulin
16C7	Tetrahydropalmatine
16C8	O-Phospho-L-serine
16C9	Theobromine
16C10	Ribitol
16C11	Stachydrine
16D2	(S)-Leucic acid
16D3	N-Methylsarcosine
16D4	4-Ethylphenol
16D5	Dulcite
16D6	Hexadecanedioic acid
16D7	5-Methylcytidine
16D8	Umbelliferone
16D9	Guanosine
16D10	trans-trans-Muconic acid
16D11	3-Chloro-L-tyrosine
16E2	H-HoPro-OH
16E3	p-Synephrine
16E4	Hydrocinnamic acid
16E5	6-Aminopyrimidin-2(1H)-one
16E6	3-Hydroxyisovaleric acid
16E7	Homovanillic acid
16E8	(S)-2-Hydroxy-3-phenylpropanoic acid
16E9	(±) Anabasine
16E10	Maleic Acid
16E11	Undecanedioic acid
16F2	4-Methylcatechol
16F3	H-Phe-Phe-OH
16F4	3-Methyladipic acid
16F5	Dodecanedioic acid
16F6	N-Acetyl-L-aspartic acid
16F7	N-Acetylglycine
16F8	2-Methylsuccinic acid
16F9	2'-Deoxyadenosine
16F10	Anserine
16F11	Glycocholic acid
17B2	Urocanic acid
17B3	2-Methylpentanedioic acid
17B4	3,4-Dihydroxybenzeneacetic acid
17B5	p-Hydroxybenzaldehyde
17B6	7-Methylxanthine
17B7	Octanoic acid
17B8	Raspberry ketone
17B9	2-Ketoglutaric acid
17B10	5-Hydroxymethyl-2-furancarboxylic acid
17B11	(R)-3-Hydroxybutanoic acid
17C2	DL-Homocysteine thiolactone (hydrochloride)
17C3	Malic acid
17C4	Terephthalic acid
17C5	3-Methylbutanoic acid
17C6	Pyrogallol
17C7	N-Acetyl-L-tyrosine
17C8	4,6-Dioxoheptanoic acid
17C9	Glutaric acid
17C10	2-Hydroxy-3-methylbutanoic acid
17C11	2,6-Dihydroxybenzoic acid
17D2	3-Methoxybenzoic acid
17D3	2-Methoxybenzoic acid
17D4	3,5-Dihydroxybenzoic acid
17D5	L-Gulono-1,4-lactone
17D6	3-Hydroxypicolinic acid
17D7	2-Hydroxy-2-methylbutanoic acid
17D8	Tyramine
17D9	trans-Aconitic acid
17D10	Quinolinic acid
17D11	3-Hydroxymandelic Acid
17E2	Levulinic acid
17E3	2-Guanidinoacetic acid
17E4	Ethylmalonic acid
17E5	Pentadecanoic acid
17E6	3-Oxopentanedioic acid
17E7	Adenosine monophosphate
17E8	Ureidopropionic acid
17E9	Fumaric acid
17F10	H-D-Trp-OH
17E11	L-Methionin
17F2	3-Methylglutaric acid
17F3	3-Amino-2-methylpropanoic acid
17F4	Pyrocatechuic acid
17F5	Glucosamine
17F6	L-(+)-Arabinose
17F7	Thymine
17F8	2-Phenylpropionic acid
17F9	3-Indolepropionic acid
17E10	p-Hydroxymandelic acid
17F11	(S)-2-Hydroxysuccinic acid
18B2	3-Methoxytyramine
18B3	L-Arabinitol
18B4	Glycolic acid
18B5	3-Methylxanthine
18B6	Methylmalonate
18B7	4-Hydroxybenzoic acid
18B8	N-Acetyl-D-glucosamine
18B9	L-Pyroglutamic acid
18B10	Ferulic acid
18B11	2,5-Furandicarboxylic acid
18C2	1,3-Dimethyluric acid
18C3	Citraconic acid
18C4	(-)-Fucose
18C5	5-Hydroxymethyluracil
18C6	N-Isovaleroylglycine
18C7	Glycylglycine
18C8	Tryptamine
18C9	2,4-Dihydroxybenzoic acid
18C10	Decanedioic acid
18C11	2-Oxo-3-phenylpropanoic acid
18D2	5-Hydroxyindole-3-acetic acid
18D3	Octanedioic acid
18D4	5-Methyluridine
18D5	AM 3112
18D6	Phenylacetylglutamine
18D7	3-Amino-4-methylpentanoic acid
18D8	Vanillin
18D9	D-Arabitol
18D10	3,4-Dimethoxyphenylacetic acid
18D11	Pipecolic acid
18E2	Pyrrole-2-carboxylic acid
18E3	2-Hydroxyphenylacetic acid
18E4	2'-Deoxycytidine
18E5	Adenosine 5'-diphosphate
18E6	Hippuric acid
18E7	2-(4-Methoxyphenyl)acetic acid
18E8	2,5-Dihydroxybenzoic acid
18E9	(S)-3-Hydroxybutanoic acid
18E10	2'-Deoxyuridine
18E11	2-(2-Methylbenzamido)acetic acid
18F2	L-Homoserine
18F3	Aminoadipic acid
18F4	Cinnamic acid
18F5	D-Mannose
18F6	4-Hydroxy-3-methylbenzoic acid
18F7	3-Methyl-2-oxobutanoic acid

## Sheet: All data
Plate number	Row	2	3	4	5	6	7	8	9	10	11	Average value of DMSO well	BEZ average value	Normalized to plate 18	Plate number	Row	2	3	4	5	6	7	8	9	10	11
1	B	495053	613942	530729	517471	535988	507073	576332	449691	543638	474262				1	B	387411	480449	415330	404954	419445	396817	451017	351912	425432	371141
1	C	496691	516751	508469	547609	542107	522584	478592	516661	479550	458484				1	C	388693	404391	397910	428539	424234	408956	374529	404320	375279	358793
1	D	455596	463280	584741	533665	545710	514329	467568	457683	430679	463719				1	D	356533	362546	457597	417627	427053	402496	365902	358166	337034	362890
1	E	449189	482890	478366	468135	457693	116521	124370	142854	143588	149099	467255	105870	0.782564	1	E
10	B	520241	450401	440781	418204	389841	512553	484984	453181	465	393009				10	B	416346	360453	352754	334686	311987	410193	388130	362678	372.137	314523
10	C	401139	263469	512603	519913	560541	578023	542905	482563	336067	499274				10	C	321029	210853	410233	416083	448597	462588	434484	386192	268952	399566
10	D	435469	409732	497329	359068	459678	489129	610214	455200	527824	412624				10	D	348503	327906	398009	287360	367877	391447	488350	364294	422414	330220
10	E	359541	468795	461438	515706	440846	433878	471881	513161	492993	395499				10	E	287738	375174	369286	412716	352806	347230	377643	410680	394539	316515
10	F	306059	127970	527934	30942	544697	175002	508278	314720	414219	365996				10	F	244937	102414	422502	24762.7	435918	140053	406772	251868	331497	292904
10	G	345138	413648	519728	493104	512898	121155	121084	111902	120982	112552	456903	94062.5	0.800294	10	G
11	B	316932	282951	341570	277873	281925	358209	267811	255585	343991	280973				11	B	421089	375940	453824	369194	374577	475931	355825	339581	457041	373312
11	C	20717	305308	354874	281660	90138	17260	287378	300308	117272	328557				11	C	27525.5	405645	471500	374225	119761	22932.4	381822	399002	155812	436535
11	D	291081	307883	254508	331903	285685	301763	309076	166461	321002	232854				11	D	386742	409066	338150	440980	379573	400935	410651	221167	426497	309380
11	E	268448	274956	342799	341071	331169	248810	344790	257090	268171	213498				11	E	356671	365318	455457	453161	440005	330579	458102	341580	356303	283662
11	F	248126	226025	288730	287417	242646	302315	347242	273404	226478	317013				11	F	329671	300306	383619	381874	322390	401668	461360	363256	300908	421197
11	G	263674	244225	251296	291025	325835	53810	71410	53135	57838	68178	275211	80880	1.32864	11	G
12	B	324051	287217	349991	281240	285633	373113	273055	259477	350612	287897				12	B	429840	380981	464248	373053	378880	494918	362196	344185	465072	381883
12	C	20378	309703	357838	284945	90840	16931	292331	301194	117220	338398				12	C	27030.5	410808	474656	377967	120495	22458.2	387764	399521	155487	448870
12	D	293762	309880	256313	337198	286707	304852	308810	166823	323385	235118				12	D	389662	411042	339988	447278	380304	404373	409623	221283	428956	311874
12	E	274320	276586	344681	347912	334146	249481	342052	263810	275474	216000				12	E	363874	366879	457204	461490	443230	330926	453717	349932	365404	286515
12	F	249736	226015	283827	288667	243090	302084	348491	273753	225590	316354				12	F	331264	299799	376484	382904	322448	400701	462258	363121	299235	419630
12	G	267265	244907	248543	291200	326407	53144	71149	52675	57030	68801	275664	80329.9	1.32646	12	G
13	B	202404	287823	259905	310304	264377	272334	327588	284489	343261	265647				13	B	281536	400350	361517	431620	367738	378806	455662	395713	477462	369504
13	C	357040	300142	293538	338735	298551	284055	369464	299237	375430	269700				13	C	496628	417485	408299	471167	415272	395109	513909	416227	522208	375142
13	D	254777	277838	330813	307022	213937	11349	328684	254516	276336	291721				13	D	354384	386461	460147	427055	297578	15786	457186	354021	384372	405772
13	E	271144	360995	289670	267584	223478	252996	223904	288495	314735	263307				13	E	377150	502129	402919	372198	310849	351907	311441	401285	437784	366249
13	F	290246	335587	323512	307088	201720	237529	187762	306279	224168	238920				13	F	403720	466788	449992	427147	280584	330393	261169	426022	311809	332328
13	G	291070	275046	246393	308440	193456	66430	70842	51340	59805	58091	262881	85268	1.39096	13	G
14	B	343772	226343	321913	328858	5101	119265	338724	343005	297578	242476				14	B	483547	318372	452800	462569	7175.02	167757	476446	482468	418570	341065
14	C	311641	334043	324667	324654	295845	266016	313225	327500	312509	249204				14	C	438351	469862	456674	456655	416133	374176	440579	460659	439572	350528
14	D	294830	285177	337326	288056	315044	320274	256835	273666	364174	289529				14	D	414705	401127	474480	405177	443138	450494	361262	384936	512244	407249
14	E	290861	20922	322734	295174	260163	298422	248307	259855	230786	337303				14	E	409122	29428.7	453955	415189	365943	419758	349266	365510	324621	474447
14	F	266147	299131	259401	316374	260446	239471	334182	253296	326285	248960				14	F	374360	420755	364871	445009	366341	336838	470057	356284	458950	350185
14	G	273332	295108	276027	273133	182198	70295	63362	70887	71171	74561	259960	98539	1.40659	14	G
15	B	294852	228318	336223	435626	365990	348193	303143	254302	344563	253987				15	B	361888	280227	412665	534668	449200	427357	372064	312119	422901	311732
15	C	359548	378405	297880	381438	336374	365998	304718	296449	245357	274486				15	C	441293	464438	365605	468160	412851	449210	373997	363848	301140	336892
15	D	308103	4764	331532	284440	10559	292080	323403	298424	345984	364114				15	D	378152	5847.12	406908	349109	12959.7	358486	396931	366272	424645	446897
15	E	303270	252566	271972	243551	324042	282723	318021	282332	319464	336218				15	E	372220	309988	333806	298924	397715	347002	390325	346522	392096	412659
15	F	290269	329347	306980	4704	297364	259989	293620	351476	323204	282395				15	F	356263	404226	376774	5773.48	364971	319099	360376	431386	396686	346599
15	G	360536	319606	284103	288483	236884	81611	93228	75310	85580	68989	297922	99346.6	1.22736	15	G
16	B	422585	524292	456075	493924	407746	411250	429527	496501	362273	472191				16	B	359433	445941	387918	420111	346812	349792	365338	422303	308134	401626
16	C	373863	488711	508189	124041	480722	405488	395815	501285	401597	437721				16	C	317992	415677	432244	105504	408882	344891	336664	426372	341582	372307
16	D	453055	458758	446357	605229	428341	420278	440686	437921	468909	472800				16	D	385350	390200	379653	514782	364329	357471	374829	372477	398834	402144
16	E	439513	487819	460396	428307	520042	533814	490720	423034	423917	383824				16	E	373831	414918	391594	364300	442326	454040	417386	359815	360566	326465
16	F	348566	503167	500117	530038	525878	429821	541974	492774	513724	472741				16	F	296476	427973	425379	450828	447290	365588	460980	419133	436952	402094
16	G	428141	418601	490000	446843	365926	125977	154929	170464	104566	131707	429902	116976	0.850558	16	G
17	B	158312	245246	419041	405720	375377	394693	463946	321807	404028	337206				17	B	148377	229855	392743	380258	351819	369923	434830	301611	378672	316044
17	C	363431	430862	406656	530251	462929	471775	413649	492740	532293	445801				17	C	340623	403822	381135	496973	433876	442167	387689	461816	498887	417823
17	D	444847	496032	562232	524196	495918	517302	530643	523998	518761	477536				17	D	416929	464902	526947	491298	464795	484837	497341	491113	486204	447567
17	E	475385	446832	554930	517764	457481	500607	505538	505392	450829	349994				17	E	445551	418790	520104	485270	428770	469190	473811	473674	422536	328029
17	F	496003	495594	509520	433571	454684	530093	501130	529770	409451	473224				17	F	464875	464491	477543	406361	426149	496825	469680	496523	383755	443525
17	G	311457	493461	416526	339436	389827	120399	128300	118421	136780	86717	390141	110710	0.937242	17	G
18	B	380739	426070	457190	442341	410379	405312	467830	426398	383362	469755				18	B	380739	426070	457190	442341	410379	405312	467830	426398	383362	469755
18	C	407819	450602	476025	464726	480870	431580	380380	458647	462824	471029				18	C	407819	450602	476025	464726	480870	431580	380380	458647	462824	471029
18	D	349204	499357	464644	515008	441926	420293	384070	418757	440551	471397				18	D	349204	499357	464644	515008	441926	420293	384070	418757	440551	471397
18	E	454661	482195	439301	360814	435081	417092	473042	441571	442514	528079				18	E	454661	482195	439301	360814	435081	417092	473042	441571	442514	528079
18	F	428049	475164	423800	521413	377824	380985	360642	393437	344655	367028				18	F	428049	475164	423800	521413	377824	380985	360642	393437	344655	367028
18	G	342106	386186	353865	350478	395649	100593	110691	119701	103636	110407	365657	109006	1	18	G
2	B	7849	412865	412792	376701	367558	253531	380040	107056	454021	422960				2	B	6090.71	320377	320320	292314	285220	196736	294905	83073.9	352314	328211
2	C	401711	343122	15313	530525	431342	408172	440662	467678	384520	336106				2	C	311722	266258	11882.7	411680	334715	316735	341947	362911	298382	260813
2	D	118112	469376	548685	339598	585040	518535	445293	209222	466998	474485				2	D	91653.2	364229	425771	263523	453982	402375	345541	162353	362384	368193
2	E	311391	515228	458532	457817	505493	550949	456658	362615	416880	435066				2	E	241635	399809	355814	355259	392255	427528	354360	281384	323493	337605
2	F	443847	518643	470121	205947	577772	401195	484885	581482	35763	535802				2	F	344419	402459	364807	159812	448343	311321	376264	451221	27751.6	415774
2	G	431599	513336	476471	440845	493830	145536	110857	113303	143347	101892	471216	95436.1	0.775985	2	G
3	B	423809	276655	464193	455062	447351	469528	512698	429668	467899	460801				3	B	359712	234813	393988	386238	379693	398516	435157	364685	397134	391109
3	C	481968	488040	451544	518360	553446	566253	487970	458036	536259	452686				3	C	409075	414228	383252	439963	469742	480612	414169	388762	455155	384221
3	D	472273	497147	363320	474006	500162	471406	474388	455698	495850	402763				3	D	400846	421958	308371	402317	424517	400110	402641	386778	420857	341849
3	E	413556	530051	577794	517921	486287	473180	448618	547546	418156	398382				3	E	351009	449886	490408	439590	412741	401616	380769	464735	354914	338130
3	F	302007	437361	507748	394380	379316	451618	443709	27933	462212	339819				3	F	256331	371214	430956	334734	321948	383315	376602	23708.4	392307	288424
3	G	420896	448586	411944	394075	478566	151617	131213	112309	141835	100419	430813	108199	0.848759	3	G
4	B	446851	519190	483780	452781	486224	508981	12270	462382	527545	355995				4	B	315890	367028	341996	320082	343723	359811	8673.96	326869	372934	251661
4	C	513489	548142	301547	439975	531144	434740	518242	287414	455701	446733				4	C	362998	387495	213171	311029	375478	307328	366358	203180	322146	315806
4	D	426277	593030	519921	480375	474737	453719	448774	371819	503347	408337				4	D	301345	419227	367545	339589	335603	320745	317249	262848	355828	288663
4	E	474432	517884	477613	196507	503779	520951	351647	228356	14625	461027				4	E	335387	366105	337636	138915	356133	368273	248588	161430	10338.8	325911
4	F	443802	474537	438995	594705	426852	457907	447233	440812	15688	418227				4	F	313734	335462	310336	420411	301752	323705	316160	311621	11090.2	295655
4	G	507780	518191	583382	490335	486565	133742	116766	137879	96839	113291	517251	84621.2	0.706924	4	G
5	B	415226	407687	463606	457971	474563	471357	433259	425735	369478	367414				5	B	319764	313958	357021	352682	365459	362990	333651	327857	284534	282944
5	C	461763	175113	461965	669635	481374	483521	470197	506539	429050	495284				5	C	355602	134854	355757	515683	370704	372358	362097	390084	330410	381416
5	D	450228	492158	468685	352341	487505	449261	432747	506818	486241	445409				5	D	346719	379009	360932	271336	375426	345974	333257	390298	374452	343008
5	E	412129	500010	462912	499255	488007	457269	513817	392410	431776	524506				5	E	317379	385056	356487	384474	375812	352141	395688	302193	332509	403920
5	F	402432	434462	481198	481798	407386	470407	457220	470909	323796	456884				5	F	309911	334577	370569	371031	313726	362259	352103	362645	249354	351845
5	G	437590	437867	441016	516564	541062	125095	107615	101262	133302	119331	474820	90348.4	0.770096	5	G
6	B	534968	443219	433924	493747	505830	273108	519532	402560	515390	535090				6	B	534968	443219	433924	493747	505830	273108	519532	402560	515390	535090
6	C	410579	466907	456984	486459	464103	194474	486599	31015	433036	419674				6	C	410579	466907	456984	486459	464103	194474	486599	31015	433036	419674
6	D	490984	480843	559260	456744	513314	27230	420970	500876	489459	17783				6	D	490984	480843	559260	456744	513314	27230	420970	500876	489459	17783
6	E	229027	386197	374388	420174	531793	352664	451284	196133	291252	454309				6	E	229027	386197	374388	420174	531793	352664	451284	196133	291252	454309
6	F	304786	550957	569930	321084	299247	271334	428697	522311	256056	495353				6	F	304786	550957	569930	321084	299247	271334	428697	522311	256056	495353
6	G	263882	285792	264682	271577	101987	143917	70544	143887	78139	71273	237584	101552	1	6	G
7	B	449105	398003	532586	577063	448408	455442	54260	514707	527231	411581				7	B	345159	305884	409318	443500	344623	350029	41701.4	395577	405202	316320
7	C	435540	566353	483291	482420	445051	465541	504464	561671	331549	490765				7	C	334733	435269	371432	370763	342043	357790	387705	431671	254811	377176
7	D	495901	540364	561882	325573	601745	577494	392166	462594	24413	148220				7	D	381124	415295	431833	250218	462470	443832	301398	355525	18762.6	113914
7	E	454040	390898	464153	478393	556373	439949	419027	514547	475128	385589				7	E	348951	300424	356724	367668	427599	338122	322042	395454	365158	296343
7	F	386122	411682	411946	608341	393047	381087	253128	318989	496823	375643				7	F	296753	316397	316600	467539	302075	292883	194541	245158	381832	288700
7	G	375290	496541	520840	504712	481499	186927	119938	166763	141897	127181	475776	114161	0.768548	7	G
8	B	369767	431908	498414	559525	492035	517460	521379	443783	519899	592686				8	B	247821	289468	334041	374998	329766	346806	349433	297427	348441	397223
8	C	394234	507554	419409	235187	463353	469571	146113	438889	535698	88145				8	C	264219	340167	281091	157624	310543	314710	97926.2	294147	359029	59075.5
8	D	459625	272776	523328	621548	471224	624163	662049	423937	503196	510512				8	D	308045	182817	350739	416567	315818	418319	443711	284126	337246	342150
8	E	676515	635111	669393	645847	653086	601121	620478	448767	568998	543985				8	E	453406	425657	448633	432852	437704	402876	415850	300767	381347	364583
8	F	500848	8225	579205	625955	568751	610588	418518	413439	20055	422924				8	F	335673	5512.47	388188	419520	381182	409221	280494	277090	13441	283447
8	G	519074	574466	489478	537823	607092	195611	171924	106017	140414	107896	545587	96759.6	0.670209	8	G
9	B	236414	381838	466355	490802	455027	302157	27614	519872	453892	465224				9	B	184150	297425	363258	382300	354434	235359	21509.4	404943	353550	362377
9	C	171659	594918	410105	502238	44313	494761	594688	392847	388371	391132				9	C	133710	463399	319443	391208	34516.7	385384	463220	306000	302514	304664
9	D	138898	113013	125721	498410	671963	475227	444292	484728	481412	430613				9	D	108192	88029.1	97927.8	388226	523412	370168	346072	377569	374986	335417
9	E	475093	738302	626041	458406	171231	220906	490798	371019	317507	396735				9	E	370064	575085	487642	357066	133377	172070	382297	288998	247315	309028
9	F	539459	450631	389100	542805	613464	558288	577676	492695	409009	299240				9	F	420200	351010	303081	422807	477845	434867	449969	383775	318589	233087
9	G	458213	478160	464727	388460	557616	141153	166352	131932	131807	101776	469435	104847	0.778929	9	G

## Sheet: Normalized to DMSO conditions
Plate number	Row	Column	Position	Drug Index	Value		DMSO	Plate 18	1	365657	Average value of BEZ	Median value of DMSO read and 0	Average of positive and negative	Median value of DMSO read and BEZ read		Note: the Average read of DMSO is based on all 18 plates except for plate 6, due to low DMSO reads
1	B	2	1B2	20	387411		BEZ	Plate 1	2	105870	98717.3	182828	232187	232187
1	B	3	1B3	21	480449		BEZ	Plate 2	3	95436.1	98717.3	182828
1	B	4	1B4	22	415330		BEZ	Plate 3	4	108199	98717.3	182828
1	B	5	1B5	23	404954		BEZ	Plate 4	5	84621.2	98717.3	182828
1	B	6	1B6	24	419445		BEZ	Plate 5	6	90348.4	98717.3	182828
1	B	7	1B7	25	396817		BEZ	Plate 6	7	101552	98717.3	182828
1	B	8	1B8	26	451017		BEZ	Plate 7	8	114161	98717.3	182828
1	B	9	1B9	27	351912		BEZ	Plate 8	9	96759.6	98717.3	182828
1	B	10	1B10	28	425432		BEZ	Plate 9	10	104847	98717.3	182828
1	B	11	1B11	29	371141		BEZ	Plate 10	11	94062.5	98717.3	182828
1	C	2	1C2	30	388693		BEZ	Plate 11	12	80880	98717.3	182828
1	C	3	1C3	31	404391		BEZ	Plate 12	13	80329.9	98717.3	182828
1	C	4	1C4	32	397910		BEZ	Plate 13	14	85268	98717.3	182828
1	C	5	1C5	33	428539		BEZ	Plate 14	15	98539	98717.3	182828
1	C	6	1C6	34	424234		BEZ	Plate 15	16	99346.6	98717.3	182828
1	C	7	1C7	35	408956		BEZ	Plate 16	17	116976	98717.3	182828
1	C	8	1C8	36	374529		BEZ	Plate 17	18	110710	98717.3	182828
1	C	9	1C9	37	404320		BEZ	Plate 18	19	109006	98717.3	182828
1	C	10	1C10	38	375279				20	387411	98717.3	182828
1	C	11	1C11	39	358793				21	480449	98717.3	182828
1	D	2	1D2	40	356533				22	415330	98717.3	182828
1	D	3	1D3	41	362546				23	404954	98717.3	182828
1	D	4	1D4	42	457597				24	419445	98717.3	182828
1	D	5	1D5	43	417627				25	396817	98717.3	182828
1	D	6	1D6	44	427053				26	451017	98717.3	182828
1	D	7	1D7	45	402496				27	351912	98717.3	182828
1	D	8	1D8	46	365902				28	425432	98717.3	182828
1	D	9	1D9	47	358166				29	371141	98717.3	182828
1	D	10	1D10	48	337034				30	388693	98717.3	182828
1	D	11	1D11	49	362890				31	404391	98717.3	182828
10	B	2	10B2	50	416346				32	397910	98717.3	182828
10	B	3	10B3	51	360453				33	428539	98717.3	182828
10	B	4	10B4	52	352754				34	424234	98717.3	182828
10	B	5	10B5	53	334686				35	408956	98717.3	182828
10	B	6	10B6	54	311987				36	374529	98717.3	182828
10	B	7	10B7	55	410193				37	404320	98717.3	182828
10	B	8	10B8	56	388130				38	375279	98717.3	182828
10	B	9	10B9	57	362678				39	358793	98717.3	182828
10	B	10	10B10	58	372				40	356533	98717.3	182828
10	B	11	10B11	59	314523				41	362546	98717.3	182828
10	C	2	10C2	60	321029				42	457597	98717.3	182828
10	C	3	10C3	61	210853				43	417627	98717.3	182828
10	C	4	10C4	62	410233				44	427053	98717.3	182828
10	C	5	10C5	63	416083				45	402496	98717.3	182828
10	C	6	10C6	64	448597				46	365902	98717.3	182828
10	C	7	10C7	65	462588				47	358166	98717.3	182828
10	C	8	10C8	66	434484				48	337034	98717.3	182828
10	C	9	10C9	67	386192				49	362890	98717.3	182828
10	C	10	10C10	68	268952				50	416346	98717.3	182828
10	C	11	10C11	69	399566				51	360453	98717.3	182828
10	D	2	10D2	70	348503				52	352754	98717.3	182828
10	D	3	10D3	71	327906				53	334686	98717.3	182828
10	D	4	10D4	72	398009				54	311987	98717.3	182828
10	D	5	10D5	73	287360				55	410193	98717.3	182828
10	D	6	10D6	74	367877				56	388130	98717.3	182828
10	D	7	10D7	75	391447				57	362678	98717.3	182828
10	D	8	10D8	76	488350				58	372	98717.3	182828
10	D	9	10D9	77	364294				59	314523	98717.3	182828
10	D	10	10D10	78	422414				60	321029	98717.3	182828
10	D	11	10D11	79	330220				61	210853	98717.3	182828
10	E	2	10E2	80	287738				62	410233	98717.3	182828
10	E	3	10E3	81	375174				63	416083	98717.3	182828
10	E	4	10E4	82	369286				64	448597	98717.3	182828
10	E	5	10E5	83	412716				65	462588	98717.3	182828
10	E	6	10E6	84	352806				66	434484	98717.3	182828
10	E	7	10E7	85	347230				67	386192	98717.3	182828
10	E	8	10E8	86	377643				68	268952	98717.3	182828
10	E	9	10E9	87	410680				69	399566	98717.3	182828
10	E	10	10E10	88	394539				70	348503	98717.3	182828
10	E	11	10E11	89	316515				71	327906	98717.3	182828
10	F	2	10F2	90	244937				72	398009	98717.3	182828
10	F	3	10F3	91	102414				73	287360	98717.3	182828
10	F	4	10F4	92	422502				74	367877	98717.3	182828
10	F	5	10F5	93	24763				75	391447	98717.3	182828
10	F	6	10F6	94	435918				76	488350	98717.3	182828
10	F	7	10F7	95	140053				77	364294	98717.3	182828
10	F	8	10F8	96	406772				78	422414	98717.3	182828
10	F	9	10F9	97	251868				79	330220	98717.3	182828
10	F	10	10F10	98	331497				80	287738	98717.3	182828
10	F	11	10F11	99	292904				81	375174	98717.3	182828
11	B	2	11B2	100	421089				82	369286	98717.3	182828
11	B	3	11B3	101	375940				83	412716	98717.3	182828
11	B	4	11B4	102	453824				84	352806	98717.3	182828
11	B	5	11B5	103	369194				85	347230	98717.3	182828
11	B	6	11B6	104	374577				86	377643	98717.3	182828
11	B	7	11B7	105	475931				87	410680	98717.3	182828
11	B	8	11B8	106	355825				88	394539	98717.3	182828
11	B	9	11B9	107	339581				89	316515	98717.3	182828
11	B	10	11B10	108	457041				90	244937	98717.3	182828
11	B	11	11B11	109	373312				91	102414	98717.3	182828
11	C	2	11C2	110	27525				92	422502	98717.3	182828
11	C	3	11C3	111	405645				93	24763	98717.3	182828
11	C	4	11C4	112	471500				94	435918	98717.3	182828
11	C	5	11C5	113	374225				95	140053	98717.3	182828
11	C	6	11C6	114	119761				96	406772	98717.3	182828
11	C	7	11C7	115	22932				97	251868	98717.3	182828
11	C	8	11C8	116	381822				98	331497	98717.3	182828
11	C	9	11C9	117	399002				99	292904	98717.3	182828
11	C	10	11C10	118	155812				100	421089	98717.3	182828
11	C	11	11C11	119	436535				101	375940	98717.3	182828
11	D	2	11D2	120	386742				102	453824	98717.3	182828
11	D	3	11D3	121	409066				103	369194	98717.3	182828
11	D	4	11D4	122	338150				104	374577	98717.3	182828
11	D	5	11D5	123	440980				105	475931	98717.3	182828
11	D	6	11D6	124	379573				106	355825	98717.3	182828
11	D	7	11D7	125	400935				107	339581	98717.3	182828
11	D	8	11D8	126	410651				108	457041	98717.3	182828
11	D	9	11D9	127	221167				109	373312	98717.3	182828
11	D	10	11D10	128	426497				110	27525	98717.3	182828
11	D	11	11D11	129	309380				111	405645	98717.3	182828
11	E	2	11E2	130	356671				112	471500	98717.3	182828
11	E	3	11E3	131	365318				113	374225	98717.3	182828
11	E	4	11E4	132	455457				114	119761	98717.3	182828
11	E	5	11E5	133	453161				115	22932	98717.3	182828
11	E	6	11E6	134	440005				116	381822	98717.3	182828
11	E	7	11E7	135	330579				117	399002	98717.3	182828
11	E	8	11E8	136	458102				118	155812	98717.3	182828
11	E	9	11E9	137	341580				119	436535	98717.3	182828
11	E	10	11E10	138	356303				120	386742	98717.3	182828
11	E	11	11E11	139	283662				121	409066	98717.3	182828
11	F	2	11F2	140	329671				122	338150	98717.3	182828
11	F	3	11F3	141	300306				123	440980	98717.3	182828
11	F	4	11F4	142	383619				124	379573	98717.3	182828
11	F	5	11F5	143	381874				125	400935	98717.3	182828
11	F	6	11F6	144	322390				126	410651	98717.3	182828
11	F	7	11F7	145	401668				127	221167	98717.3	182828
11	F	8	11F8	146	461360				128	426497	98717.3	182828
11	F	9	11F9	147	363256				129	309380	98717.3	182828
11	F	10	11F10	148	300908				130	356671	98717.3	182828
11	F	11	11F11	149	421197				131	365318	98717.3	182828
12	B	2	12B2	150	429840				132	455457	98717.3	182828
12	B	3	12B3	151	380981				133	453161	98717.3	182828
12	B	4	12B4	152	464248				134	440005	98717.3	182828
12	B	5	12B5	153	373053				135	330579	98717.3	182828
12	B	6	12B6	154	378880				136	458102	98717.3	182828
12	B	7	12B7	155	494918				137	341580	98717.3	182828
12	B	8	12B8	156	362196				138	356303	98717.3	182828
12	B	9	12B9	157	344185				139	283662	98717.3	182828
12	B	10	12B10	158	465072				140	329671	98717.3	182828
12	B	11	12B11	159	381883				141	300306	98717.3	182828
12	C	2	12C2	160	27031				142	383619	98717.3	182828
12	C	3	12C3	161	410808				143	381874	98717.3	182828
12	C	4	12C4	162	474656				144	322390	98717.3	182828
12	C	5	12C5	163	377967				145	401668	98717.3	182828
12	C	6	12C6	164	120495				146	461360	98717.3	182828
12	C	7	12C7	165	22458				147	363256	98717.3	182828
12	C	8	12C8	166	387764				148	300908	98717.3	182828
12	C	9	12C9	167	399521				149	421197	98717.3	182828
12	C	10	12C10	168	155487				150	429840	98717.3	182828
12	C	11	12C11	169	448870				151	380981	98717.3	182828
12	D	2	12D2	170	389662				152	464248	98717.3	182828
12	D	3	12D3	171	411042				153	373053	98717.3	182828
12	D	4	12D4	172	339988				154	378880	98717.3	182828
12	D	5	12D5	173	447278				155	494918	98717.3	182828
12	D	6	12D6	174	380304				156	362196	98717.3	182828
12	D	7	12D7	175	404373				157	344185	98717.3	182828
12	D	8	12D8	176	409623				158	465072	98717.3	182828
12	D	9	12D9	177	221283				159	381883	98717.3	182828
12	D	10	12D10	178	428956				160	27031	98717.3	182828
12	D	11	12D11	179	311874				161	410808	98717.3	182828
12	E	2	12E2	180	363874				162	474656	98717.3	182828
12	E	3	12E3	181	366879				163	377967	98717.3	182828
12	E	4	12E4	182	457204				164	120495	98717.3	182828
12	E	5	12E5	183	461490				165	22458	98717.3	182828
12	E	6	12E6	184	443230				166	387764	98717.3	182828
12	E	7	12E7	185	330926				167	399521	98717.3	182828
12	E	8	12E8	186	453717				168	155487	98717.3	182828
12	E	9	12E9	187	349932				169	448870	98717.3	182828
12	E	10	12E10	188	365404				170	389662	98717.3	182828
12	E	11	12E11	189	286515				171	411042	98717.3	182828
12	F	2	12F2	190	331264				172	339988	98717.3	182828
12	F	3	12F3	191	299799				173	447278	98717.3	182828
12	F	4	12F4	192	376484				174	380304	98717.3	182828
12	F	5	12F5	193	382904				175	404373	98717.3	182828
12	F	6	12F6	194	322448				176	409623	98717.3	182828
12	F	7	12F7	195	400701				177	221283	98717.3	182828
12	F	8	12F8	196	462258				178	428956	98717.3	182828
12	F	9	12F9	197	363121				179	311874	98717.3	182828
12	F	10	12F10	198	299235				180	363874	98717.3	182828
12	F	11	12F11	199	419630				181	366879	98717.3	182828
13	B	2	13B2	200	281536				182	457204	98717.3	182828
13	B	3	13B3	201	400350				183	461490	98717.3	182828
13	B	4	13B4	202	361517				184	443230	98717.3	182828
13	B	5	13B5	203	431620				185	330926	98717.3	182828
13	B	6	13B6	204	367738				186	453717	98717.3	182828
13	B	7	13B7	205	378806				187	349932	98717.3	182828
13	B	8	13B8	206	455662				188	365404	98717.3	182828
13	B	9	13B9	207	395713				189	286515	98717.3	182828
13	B	10	13B10	208	477462				190	331264	98717.3	182828
13	B	11	13B11	209	369504				191	299799	98717.3	182828
13	C	2	13C2	210	496628				192	376484	98717.3	182828
13	C	3	13C3	211	417485				193	382904	98717.3	182828
13	C	4	13C4	212	408299				194	322448	98717.3	182828
13	C	5	13C5	213	471167				195	400701	98717.3	182828
13	C	6	13C6	214	415272				196	462258	98717.3	182828
13	C	7	13C7	215	395109				197	363121	98717.3	182828
13	C	8	13C8	216	513909				198	299235	98717.3	182828
13	C	9	13C9	217	416227				199	419630	98717.3	182828
13	C	10	13C10	218	522208				200	281536	98717.3	182828
13	C	11	13C11	219	375142				201	400350	98717.3	182828
13	D	2	13D2	220	354384				202	361517	98717.3	182828
13	D	3	13D3	221	386461				203	431620	98717.3	182828
13	D	4	13D4	222	460147				204	367738	98717.3	182828
13	D	5	13D5	223	427055				205	378806	98717.3	182828
13	D	6	13D6	224	297578				206	455662	98717.3	182828
13	D	7	13D7	225	15786				207	395713	98717.3	182828
13	D	8	13D8	226	457186				208	477462	98717.3	182828
13	D	9	13D9	227	354021				209	369504	98717.3	182828
13	D	10	13D10	228	384372				210	496628	98717.3	182828
13	D	11	13D11	229	405772				211	417485	98717.3	182828
13	E	2	13E2	230	377150				212	408299	98717.3	182828
13	E	3	13E3	231	502129				213	471167	98717.3	182828
13	E	4	13E4	232	402919				214	415272	98717.3	182828
13	E	5	13E5	233	372198				215	395109	98717.3	182828
13	E	6	13E6	234	310849				216	513909	98717.3	182828
13	E	7	13E7	235	351907				217	416227	98717.3	182828
13	E	8	13E8	236	311441				218	522208	98717.3	182828
13	E	9	13E9	237	401285				219	375142	98717.3	182828
13	E	10	13E10	238	437784				220	354384	98717.3	182828
13	E	11	13E11	239	366249				221	386461	98717.3	182828
13	F	2	13F2	240	403720				222	460147	98717.3	182828
13	F	3	13F3	241	466788				223	427055	98717.3	182828
13	F	4	13F4	242	449992				224	297578	98717.3	182828
13	F	5	13F5	243	427147				225	15786	98717.3	182828
13	F	6	13F6	244	280584				226	457186	98717.3	182828
13	F	7	13F7	245	330393				227	354021	98717.3	182828
13	F	8	13F8	246	261169				228	384372	98717.3	182828
13	F	9	13F9	247	426022				229	405772	98717.3	182828
13	F	10	13F10	248	311809				230	377150	98717.3	182828
13	F	11	13F11	249	332328				231	502129	98717.3	182828
14	B	2	14B2	250	483547				232	402919	98717.3	182828
14	B	3	14B3	251	318372				233	372198	98717.3	182828
14	B	4	14B4	252	452800				234	310849	98717.3	182828
14	B	5	14B5	253	462569				235	351907	98717.3	182828
14	B	6	14B6	254	7175				236	311441	98717.3	182828
14	B	7	14B7	255	167757				237	401285	98717.3	182828
14	B	8	14B8	256	476446				238	437784	98717.3	182828
14	B	9	14B9	257	482468				239	366249	98717.3	182828
14	B	10	14B10	258	418570				240	403720	98717.3	182828
14	B	11	14B11	259	341065				241	466788	98717.3	182828
14	C	2	14C2	260	438351				242	449992	98717.3	182828
14	C	3	14C3	261	469862				243	427147	98717.3	182828
14	C	4	14C4	262	456674				244	280584	98717.3	182828
14	C	5	14C5	263	456655				245	330393	98717.3	182828
14	C	6	14C6	264	416133				246	261169	98717.3	182828
14	C	7	14C7	265	374176				247	426022	98717.3	182828
14	C	8	14C8	266	440579				248	311809	98717.3	182828
14	C	9	14C9	267	460659				249	332328	98717.3	182828
14	C	10	14C10	268	439572				250	483547	98717.3	182828
14	C	11	14C11	269	350528				251	318372	98717.3	182828
14	D	2	14D2	270	414705				252	452800	98717.3	182828
14	D	3	14D3	271	401127				253	462569	98717.3	182828
14	D	4	14D4	272	474480				254	7175	98717.3	182828
14	D	5	14D5	273	405177				255	167757	98717.3	182828
14	D	6	14D6	274	443138				256	476446	98717.3	182828
14	D	7	14D7	275	450494				257	482468	98717.3	182828
14	D	8	14D8	276	361262				258	418570	98717.3	182828
14	D	9	14D9	277	384936				259	341065	98717.3	182828
14	D	10	14D10	278	512244				260	438351	98717.3	182828
14	D	11	14D11	279	407249				261	469862	98717.3	182828
14	E	2	14E2	280	409122				262	456674	98717.3	182828
14	E	3	14E3	281	29429				263	456655	98717.3	182828
14	E	4	14E4	282	453955				264	416133	98717.3	182828
14	E	5	14E5	283	415189				265	374176	98717.3	182828
14	E	6	14E6	284	365943				266	440579	98717.3	182828
14	E	7	14E7	285	419758				267	460659	98717.3	182828
14	E	8	14E8	286	349266				268	439572	98717.3	182828
14	E	9	14E9	287	365510				269	350528	98717.3	182828
14	E	10	14E10	288	324621				270	414705	98717.3	182828
14	E	11	14E11	289	474447				271	401127	98717.3	182828
14	F	2	14F2	290	374360				272	474480	98717.3	182828
14	F	3	14F3	291	420755				273	405177	98717.3	182828
14	F	4	14F4	292	364871				274	443138	98717.3	182828
14	F	5	14F5	293	445009				275	450494	98717.3	182828
14	F	6	14F6	294	366341				276	361262	98717.3	182828
14	F	7	14F7	295	336838				277	384936	98717.3	182828
14	F	8	14F8	296	470057				278	512244	98717.3	182828
14	F	9	14F9	297	356284				279	407249	98717.3	182828
14	F	10	14F10	298	458950				280	409122	98717.3	182828
14	F	11	14F11	299	350185				281	29429	98717.3	182828
15	B	2	15B2	300	361888				282	453955	98717.3	182828
15	B	3	15B3	301	280227				283	415189	98717.3	182828
15	B	4	15B4	302	412665				284	365943	98717.3	182828
15	B	5	15B5	303	534668				285	419758	98717.3	182828
15	B	6	15B6	304	449200				286	349266	98717.3	182828
15	B	7	15B7	305	427357				287	365510	98717.3	182828
15	B	8	15B8	306	372064				288	324621	98717.3	182828
15	B	9	15B9	307	312119				289	474447	98717.3	182828
15	B	10	15B10	308	422901				290	374360	98717.3	182828
15	B	11	15B11	309	311732				291	420755	98717.3	182828
15	C	2	15C2	310	441293				292	364871	98717.3	182828
15	C	3	15C3	311	464438				293	445009	98717.3	182828
15	C	4	15C4	312	365605				294	366341	98717.3	182828
15	C	5	15C5	313	468160				295	336838	98717.3	182828
15	C	6	15C6	314	412851				296	470057	98717.3	182828
15	C	7	15C7	315	449210				297	356284	98717.3	182828
15	C	8	15C8	316	373997				298	458950	98717.3	182828
15	C	9	15C9	317	363848				299	350185	98717.3	182828
15	C	10	15C10	318	301140				300	361888	98717.3	182828
15	C	11	15C11	319	336892				301	280227	98717.3	182828
15	D	2	15D2	320	378152				302	412665	98717.3	182828
15	D	3	15D3	321	5847				303	534668	98717.3	182828
15	D	4	15D4	322	406908				304	449200	98717.3	182828
15	D	5	15D5	323	349109				305	427357	98717.3	182828
15	D	6	15D6	324	12960				306	372064	98717.3	182828
15	D	7	15D7	325	358486				307	312119	98717.3	182828
15	D	8	15D8	326	396931				308	422901	98717.3	182828
15	D	9	15D9	327	366272				309	311732	98717.3	182828
15	D	10	15D10	328	424645				310	441293	98717.3	182828
15	D	11	15D11	329	446897				311	464438	98717.3	182828
15	E	2	15E2	330	372220				312	365605	98717.3	182828
15	E	3	15E3	331	309988				313	468160	98717.3	182828
15	E	4	15E4	332	333806				314	412851	98717.3	182828
15	E	5	15E5	333	298924				315	449210	98717.3	182828
15	E	6	15E6	334	397715				316	373997	98717.3	182828
15	E	7	15E7	335	347002				317	363848	98717.3	182828
15	E	8	15E8	336	390325				318	301140	98717.3	182828
15	E	9	15E9	337	346522				319	336892	98717.3	182828
15	E	10	15E10	338	392096				320	378152	98717.3	182828
15	E	11	15E11	339	412659				321	5847	98717.3	182828
15	F	2	15F2	340	356263				322	406908	98717.3	182828
15	F	3	15F3	341	404226				323	349109	98717.3	182828
15	F	4	15F4	342	376774				324	12960	98717.3	182828
15	F	5	15F5	343	5773				325	358486	98717.3	182828
15	F	6	15F6	344	364971				326	396931	98717.3	182828
15	F	7	15F7	345	319099				327	366272	98717.3	182828
15	F	8	15F8	346	360376				328	424645	98717.3	182828
15	F	9	15F9	347	431386				329	446897	98717.3	182828
15	F	10	15F10	348	396686				330	372220	98717.3	182828
15	F	11	15F11	349	346599				331	309988	98717.3	182828
16	B	2	16B2	350	359433				332	333806	98717.3	182828
16	B	3	16B3	351	445941				333	298924	98717.3	182828
16	B	4	16B4	352	387918				334	397715	98717.3	182828
16	B	5	16B5	353	420111				335	347002	98717.3	182828
16	B	6	16B6	354	346812				336	390325	98717.3	182828
16	B	7	16B7	355	349792				337	346522	98717.3	182828
16	B	8	16B8	356	365338				338	392096	98717.3	182828
16	B	9	16B9	357	422303				339	412659	98717.3	182828
16	B	10	16B10	358	308134				340	356263	98717.3	182828
16	B	11	16B11	359	401626				341	404226	98717.3	182828
16	C	2	16C2	360	317992				342	376774	98717.3	182828
16	C	3	16C3	361	415677				343	5773	98717.3	182828
16	C	4	16C4	362	432244				344	364971	98717.3	182828
16	C	5	16C5	363	105504				345	319099	98717.3	182828
16	C	6	16C6	364	408882				346	360376	98717.3	182828
16	C	7	16C7	365	344891				347	431386	98717.3	182828
16	C	8	16C8	366	336664				348	396686	98717.3	182828
16	C	9	16C9	367	426372				349	346599	98717.3	182828
16	C	10	16C10	368	341582				350	359433	98717.3	182828
16	C	11	16C11	369	372307				351	445941	98717.3	182828
16	D	2	16D2	370	385350				352	387918	98717.3	182828
16	D	3	16D3	371	390200				353	420111	98717.3	182828
16	D	4	16D4	372	379653				354	346812	98717.3	182828
16	D	5	16D5	373	514782				355	349792	98717.3	182828
16	D	6	16D6	374	364329				356	365338	98717.3	182828
16	D	7	16D7	375	357471				357	422303	98717.3	182828
16	D	8	16D8	376	374829				358	308134	98717.3	182828
16	D	9	16D9	377	372477				359	401626	98717.3	182828
16	D	10	16D10	378	398834				360	317992	98717.3	182828
16	D	11	16D11	379	402144				361	415677	98717.3	182828
16	E	2	16E2	380	373831				362	432244	98717.3	182828
16	E	3	16E3	381	414918				363	105504	98717.3	182828
16	E	4	16E4	382	391594				364	408882	98717.3	182828
16	E	5	16E5	383	364300				365	344891	98717.3	182828
16	E	6	16E6	384	442326				366	336664	98717.3	182828
16	E	7	16E7	385	454040				367	426372	98717.3	182828
16	E	8	16E8	386	417386				368	341582	98717.3	182828
16	E	9	16E9	387	359815				369	372307	98717.3	182828
16	E	10	16E10	388	360566				370	385350	98717.3	182828
16	E	11	16E11	389	326465				371	390200	98717.3	182828
16	F	2	16F2	390	296476				372	379653	98717.3	182828
16	F	3	16F3	391	427973				373	514782	98717.3	182828
16	F	4	16F4	392	425379				374	364329	98717.3	182828
16	F	5	16F5	393	450828				375	357471	98717.3	182828
16	F	6	16F6	394	447290				376	374829	98717.3	182828
16	F	7	16F7	395	365588				377	372477	98717.3	182828
16	F	8	16F8	396	460980				378	398834	98717.3	182828
16	F	9	16F9	397	419133				379	402144	98717.3	182828
16	F	10	16F10	398	436952				380	373831	98717.3	182828
16	F	11	16F11	399	402094				381	414918	98717.3	182828
17	B	2	17B2	400	148377				382	391594	98717.3	182828
17	B	3	17B3	401	229855				383	364300	98717.3	182828
17	B	4	17B4	402	392743				384	442326	98717.3	182828
17	B	5	17B5	403	380258				385	454040	98717.3	182828
17	B	6	17B6	404	351819				386	417386	98717.3	182828
17	B	7	17B7	405	369923				387	359815	98717.3	182828
17	B	8	17B8	406	434830				388	360566	98717.3	182828
17	B	9	17B9	407	301611				389	326465	98717.3	182828
17	B	10	17B10	408	378672				390	296476	98717.3	182828
17	B	11	17B11	409	316044				391	427973	98717.3	182828
17	C	2	17C2	410	340623				392	425379	98717.3	182828
17	C	3	17C3	411	403822				393	450828	98717.3	182828
17	C	4	17C4	412	381135				394	447290	98717.3	182828
17	C	5	17C5	413	496973				395	365588	98717.3	182828
17	C	6	17C6	414	433876				396	460980	98717.3	182828
17	C	7	17C7	415	442167				397	419133	98717.3	182828
17	C	8	17C8	416	387689				398	436952	98717.3	182828
17	C	9	17C9	417	461816				399	402094	98717.3	182828
17	C	10	17C10	418	498887				400	148377	98717.3	182828
17	C	11	17C11	419	417823				401	229855	98717.3	182828
17	D	2	17D2	420	416929				402	392743	98717.3	182828
17	D	3	17D3	421	464902				403	380258	98717.3	182828
17	D	4	17D4	422	526947				404	351819	98717.3	182828
17	D	5	17D5	423	491298				405	369923	98717.3	182828
17	D	6	17D6	424	464795				406	434830	98717.3	182828
17	D	7	17D7	425	484837				407	301611	98717.3	182828
17	D	8	17D8	426	497341				408	378672	98717.3	182828
17	D	9	17D9	427	491113				409	316044	98717.3	182828
17	D	10	17D10	428	486204				410	340623	98717.3	182828
17	D	11	17D11	429	447567				411	403822	98717.3	182828
17	E	2	17E2	430	445551				412	381135	98717.3	182828
17	E	3	17E3	431	418790				413	496973	98717.3	182828
17	E	4	17E4	432	520104				414	433876	98717.3	182828
17	E	5	17E5	433	485270				415	442167	98717.3	182828
17	E	6	17E6	434	428770				416	387689	98717.3	182828
17	E	7	17E7	435	469190				417	461816	98717.3	182828
17	E	8	17E8	436	473811				418	498887	98717.3	182828
17	E	9	17E9	437	473674				419	417823	98717.3	182828
17	E	10	17E10	438	422536				420	416929	98717.3	182828
17	E	11	17E11	439	328029				421	464902	98717.3	182828
17	F	2	17F2	440	464875				422	526947	98717.3	182828
17	F	3	17F3	441	464491				423	491298	98717.3	182828
17	F	4	17F4	442	477543				424	464795	98717.3	182828
17	F	5	17F5	443	406361				425	484837	98717.3	182828
17	F	6	17F6	444	426149				426	497341	98717.3	182828
17	F	7	17F7	445	496825				427	491113	98717.3	182828
17	F	8	17F8	446	469680				428	486204	98717.3	182828
17	F	9	17F9	447	496523				429	447567	98717.3	182828
17	F	10	17F10	448	383755				430	445551	98717.3	182828
17	F	11	17F11	449	443525				431	418790	98717.3	182828
18	B	2	18B2	450	380739				432	520104	98717.3	182828
18	B	3	18B3	451	426070				433	485270	98717.3	182828
18	B	4	18B4	452	457190				434	428770	98717.3	182828
18	B	5	18B5	453	442341				435	469190	98717.3	182828
18	B	6	18B6	454	410379				436	473811	98717.3	182828
18	B	7	18B7	455	405312				437	473674	98717.3	182828
18	B	8	18B8	456	467830				438	422536	98717.3	182828
18	B	9	18B9	457	426398				439	328029	98717.3	182828
18	B	10	18B10	458	383362				440	464875	98717.3	182828
18	B	11	18B11	459	469755				441	464491	98717.3	182828
18	C	2	18C2	460	407819				442	477543	98717.3	182828
18	C	3	18C3	461	450602				443	406361	98717.3	182828
18	C	4	18C4	462	476025				444	426149	98717.3	182828
18	C	5	18C5	463	464726				445	496825	98717.3	182828
18	C	6	18C6	464	480870				446	469680	98717.3	182828
18	C	7	18C7	465	431580				447	496523	98717.3	182828
18	C	8	18C8	466	380380				448	383755	98717.3	182828
18	C	9	18C9	467	458647				449	443525	98717.3	182828
18	C	10	18C10	468	462824				450	380739	98717.3	182828
18	C	11	18C11	469	471029				451	426070	98717.3	182828
18	D	2	18D2	470	349204				452	457190	98717.3	182828
18	D	3	18D3	471	499357				453	442341	98717.3	182828
18	D	4	18D4	472	464644				454	410379	98717.3	182828
18	D	5	18D5	473	515008				455	405312	98717.3	182828
18	D	6	18D6	474	441926				456	467830	98717.3	182828
18	D	7	18D7	475	420293				457	426398	98717.3	182828
18	D	8	18D8	476	384070				458	383362	98717.3	182828
18	D	9	18D9	477	418757				459	469755	98717.3	182828
18	D	10	18D10	478	440551				460	407819	98717.3	182828
18	D	11	18D11	479	471397				461	450602	98717.3	182828
18	E	2	18E2	480	454661				462	476025	98717.3	182828
18	E	3	18E3	481	482195				463	464726	98717.3	182828
18	E	4	18E4	482	439301				464	480870	98717.3	182828
18	E	5	18E5	483	360814				465	431580	98717.3	182828
18	E	6	18E6	484	435081				466	380380	98717.3	182828
18	E	7	18E7	485	417092				467	458647	98717.3	182828
18	E	8	18E8	486	473042				468	462824	98717.3	182828
18	E	9	18E9	487	441571				469	471029	98717.3	182828
18	E	10	18E10	488	442514				470	349204	98717.3	182828
18	E	11	18E11	489	528079				471	499357	98717.3	182828
18	F	2	18F2	490	428049				472	464644	98717.3	182828
18	F	3	18F3	491	475164				473	515008	98717.3	182828
18	F	4	18F4	492	423800				474	441926	98717.3	182828
18	F	5	18F5	493	521413				475	420293	98717.3	182828
18	F	6	18F6	494	377824				476	384070	98717.3	182828
18	F	7	18F7	495	380985				477	418757	98717.3	182828
18	F	8	18F8	496	360642				478	440551	98717.3	182828
18	F	9	18F9	497	393437				479	471397	98717.3	182828
18	F	10	18F10	498	344655				480	454661	98717.3	182828
18	F	11	18F11	499	367028				481	482195	98717.3	182828
2	B	2	2B2	500	6091				482	439301	98717.3	182828
2	B	3	2B3	501	320377				483	360814	98717.3	182828
2	B	4	2B4	502	320320				484	435081	98717.3	182828
2	B	5	2B5	503	292314				485	417092	98717.3	182828
2	B	6	2B6	504	285220				486	473042	98717.3	182828
2	B	7	2B7	505	196736				487	441571	98717.3	182828
2	B	8	2B8	506	294905				488	442514	98717.3	182828
2	B	9	2B9	507	83074				489	528079	98717.3	182828
2	B	10	2B10	508	352314				490	428049	98717.3	182828
2	B	11	2B11	509	328211				491	475164	98717.3	182828
2	C	2	2C2	510	311722				492	423800	98717.3	182828
2	C	3	2C3	511	266258				493	521413	98717.3	182828
2	C	4	2C4	512	11883				494	377824	98717.3	182828
2	C	5	2C5	513	411680				495	380985	98717.3	182828
2	C	6	2C6	514	334715				496	360642	98717.3	182828
2	C	7	2C7	515	316735				497	393437	98717.3	182828
2	C	8	2C8	516	341947				498	344655	98717.3	182828
2	C	9	2C9	517	362911				499	367028	98717.3	182828
2	C	10	2C10	518	298382				500	6091	98717.3	182828
2	C	11	2C11	519	260813				501	320377	98717.3	182828
2	D	2	2D2	520	91653				502	320320	98717.3	182828
2	D	3	2D3	521	364229				503	292314	98717.3	182828
2	D	4	2D4	522	425771				504	285220	98717.3	182828
2	D	5	2D5	523	263523				505	196736	98717.3	182828
2	D	6	2D6	524	453982				506	294905	98717.3	182828
2	D	7	2D7	525	402375				507	83074	98717.3	182828
2	D	8	2D8	526	345541				508	352314	98717.3	182828
2	D	9	2D9	527	162353				509	328211	98717.3	182828
2	D	10	2D10	528	362384				510	311722	98717.3	182828
2	D	11	2D11	529	368193				511	266258	98717.3	182828
2	E	2	2E2	530	241635				512	11883	98717.3	182828
2	E	3	2E3	531	399809				513	411680	98717.3	182828
2	E	4	2E4	532	355814				514	334715	98717.3	182828
2	E	5	2E5	533	355259				515	316735	98717.3	182828
2	E	6	2E6	534	392255				516	341947	98717.3	182828
2	E	7	2E7	535	427528				517	362911	98717.3	182828
2	E	8	2E8	536	354360				518	298382	98717.3	182828
2	E	9	2E9	537	281384				519	260813	98717.3	182828
2	E	10	2E10	538	323493				520	91653	98717.3	182828
2	E	11	2E11	539	337605				521	364229	98717.3	182828
2	F	2	2F2	540	344419				522	425771	98717.3	182828
2	F	3	2F3	541	402459				523	263523	98717.3	182828
2	F	4	2F4	542	364807				524	453982	98717.3	182828
2	F	5	2F5	543	159812				525	402375	98717.3	182828
2	F	6	2F6	544	448343				526	345541	98717.3	182828
2	F	7	2F7	545	311321				527	162353	98717.3	182828
2	F	8	2F8	546	376264				528	362384	98717.3	182828
2	F	9	2F9	547	451221				529	368193	98717.3	182828
2	F	10	2F10	548	27752				530	241635	98717.3	182828
2	F	11	2F11	549	415774				531	399809	98717.3	182828
3	B	2	3B2	550	359712				532	355814	98717.3	182828
3	B	3	3B3	551	234813				533	355259	98717.3	182828
3	B	4	3B4	552	393988				534	392255	98717.3	182828
3	B	5	3B5	553	386238				535	427528	98717.3	182828
3	B	6	3B6	554	379693				536	354360	98717.3	182828
3	B	7	3B7	555	398516				537	281384	98717.3	182828
3	B	8	3B8	556	435157				538	323493	98717.3	182828
3	B	9	3B9	557	364685				539	337605	98717.3	182828
3	B	10	3B10	558	397134				540	344419	98717.3	182828
3	B	11	3B11	559	391109				541	402459	98717.3	182828
3	C	2	3C2	560	409075				542	364807	98717.3	182828
3	C	3	3C3	561	414228				543	159812	98717.3	182828
3	C	4	3C4	562	383252				544	448343	98717.3	182828
3	C	5	3C5	563	439963				545	311321	98717.3	182828
3	C	6	3C6	564	469742				546	376264	98717.3	182828
3	C	7	3C7	565	480612				547	451221	98717.3	182828
3	C	8	3C8	566	414169				548	27752	98717.3	182828
3	C	9	3C9	567	388762				549	415774	98717.3	182828
3	C	10	3C10	568	455155				550	359712	98717.3	182828
3	C	11	3C11	569	384221				551	234813	98717.3	182828
3	D	2	3D2	570	400846				552	393988	98717.3	182828
3	D	3	3D3	571	421958				553	386238	98717.3	182828
3	D	4	3D4	572	308371				554	379693	98717.3	182828
3	D	5	3D5	573	402317				555	398516	98717.3	182828
3	D	6	3D6	574	424517				556	435157	98717.3	182828
3	D	7	3D7	575	400110				557	364685	98717.3	182828
3	D	8	3D8	576	402641				558	397134	98717.3	182828
3	D	9	3D9	577	386778				559	391109	98717.3	182828
3	D	10	3D10	578	420857				560	409075	98717.3	182828
3	D	11	3D11	579	341849				561	414228	98717.3	182828
3	E	2	3E2	580	351009				562	383252	98717.3	182828
3	E	3	3E3	581	449886				563	439963	98717.3	182828
3	E	4	3E4	582	490408				564	469742	98717.3	182828
3	E	5	3E5	583	439590				565	480612	98717.3	182828
3	E	6	3E6	584	412741				566	414169	98717.3	182828
3	E	7	3E7	585	401616				567	388762	98717.3	182828
3	E	8	3E8	586	380769				568	455155	98717.3	182828
3	E	9	3E9	587	464735				569	384221	98717.3	182828
3	E	10	3E10	588	354914				570	400846	98717.3	182828
3	E	11	3E11	589	338130				571	421958	98717.3	182828
3	F	2	3F2	590	256331				572	308371	98717.3	182828
3	F	3	3F3	591	371214				573	402317	98717.3	182828
3	F	4	3F4	592	430956				574	424517	98717.3	182828
3	F	5	3F5	593	334734				575	400110	98717.3	182828
3	F	6	3F6	594	321948				576	402641	98717.3	182828
3	F	7	3F7	595	383315				577	386778	98717.3	182828
3	F	8	3F8	596	376602				578	420857	98717.3	182828
3	F	9	3F9	597	23708				579	341849	98717.3	182828
3	F	10	3F10	598	392307				580	351009	98717.3	182828
3	F	11	3F11	599	288424				581	449886	98717.3	182828
4	B	2	4B2	600	315890				582	490408	98717.3	182828
4	B	3	4B3	601	367028				583	439590	98717.3	182828
4	B	4	4B4	602	341996				584	412741	98717.3	182828
4	B	5	4B5	603	320082				585	401616	98717.3	182828
4	B	6	4B6	604	343723				586	380769	98717.3	182828
4	B	7	4B7	605	359811				587	464735	98717.3	182828
4	B	8	4B8	606	8674				588	354914	98717.3	182828
4	B	9	4B9	607	326869				589	338130	98717.3	182828
4	B	10	4B10	608	372934				590	256331	98717.3	182828
4	B	11	4B11	609	251661				591	371214	98717.3	182828
4	C	2	4C2	610	362998				592	430956	98717.3	182828
4	C	3	4C3	611	387495				593	334734	98717.3	182828
4	C	4	4C4	612	213171				594	321948	98717.3	182828
4	C	5	4C5	613	311029				595	383315	98717.3	182828
4	C	6	4C6	614	375478				596	376602	98717.3	182828
4	C	7	4C7	615	307328				597	23708	98717.3	182828
4	C	8	4C8	616	366358				598	392307	98717.3	182828
4	C	9	4C9	617	203180				599	288424	98717.3	182828
4	C	10	4C10	618	322146				600	315890	98717.3	182828
4	C	11	4C11	619	315806				601	367028	98717.3	182828
4	D	2	4D2	620	301345				602	341996	98717.3	182828
4	D	3	4D3	621	419227				603	320082	98717.3	182828
4	D	4	4D4	622	367545				604	343723	98717.3	182828
4	D	5	4D5	623	339589				605	359811	98717.3	182828
4	D	6	4D6	624	335603				606	8674	98717.3	182828
4	D	7	4D7	625	320745				607	326869	98717.3	182828
4	D	8	4D8	626	317249				608	372934	98717.3	182828
4	D	9	4D9	627	262848				609	251661	98717.3	182828
4	D	10	4D10	628	355828				610	362998	98717.3	182828
4	D	11	4D11	629	288663				611	387495	98717.3	182828
4	E	2	4E2	630	335387				612	213171	98717.3	182828
4	E	3	4E3	631	366105				613	311029	98717.3	182828
4	E	4	4E4	632	337636				614	375478	98717.3	182828
4	E	5	4E5	633	138915				615	307328	98717.3	182828
4	E	6	4E6	634	356133				616	366358	98717.3	182828
4	E	7	4E7	635	368273				617	203180	98717.3	182828
4	E	8	4E8	636	248588				618	322146	98717.3	182828
4	E	9	4E9	637	161430				619	315806	98717.3	182828
4	E	10	4E10	638	10339				620	301345	98717.3	182828
4	E	11	4E11	639	325911				621	419227	98717.3	182828
4	F	2	4F2	640	313734				622	367545	98717.3	182828
4	F	3	4F3	641	335462				623	339589	98717.3	182828
4	F	4	4F4	642	310336				624	335603	98717.3	182828
4	F	5	4F5	643	420411				625	320745	98717.3	182828
4	F	6	4F6	644	301752				626	317249	98717.3	182828
4	F	7	4F7	645	323705				627	262848	98717.3	182828
4	F	8	4F8	646	316160				628	355828	98717.3	182828
4	F	9	4F9	647	311621				629	288663	98717.3	182828
4	F	10	4F10	648	11090				630	335387	98717.3	182828
4	F	11	4F11	649	295655				631	366105	98717.3	182828
5	B	2	5B2	650	319764				632	337636	98717.3	182828
5	B	3	5B3	651	313958				633	138915	98717.3	182828
5	B	4	5B4	652	357021				634	356133	98717.3	182828
5	B	5	5B5	653	352682				635	368273	98717.3	182828
5	B	6	5B6	654	365459				636	248588	98717.3	182828
5	B	7	5B7	655	362990				637	161430	98717.3	182828
5	B	8	5B8	656	333651				638	10339	98717.3	182828
5	B	9	5B9	657	327857				639	325911	98717.3	182828
5	B	10	5B10	658	284534				640	313734	98717.3	182828
5	B	11	5B11	659	282944				641	335462	98717.3	182828
5	C	2	5C2	660	355602				642	310336	98717.3	182828
5	C	3	5C3	661	134854				643	420411	98717.3	182828
5	C	4	5C4	662	355757				644	301752	98717.3	182828
5	C	5	5C5	663	515683				645	323705	98717.3	182828
5	C	6	5C6	664	370704				646	316160	98717.3	182828
5	C	7	5C7	665	372358				647	311621	98717.3	182828
5	C	8	5C8	666	362097				648	11090	98717.3	182828
5	C	9	5C9	667	390084				649	295655	98717.3	182828
5	C	10	5C10	668	330410				650	319764	98717.3	182828
5	C	11	5C11	669	381416				651	313958	98717.3	182828
5	D	2	5D2	670	346719				652	357021	98717.3	182828
5	D	3	5D3	671	379009				653	352682	98717.3	182828
5	D	4	5D4	672	360932				654	365459	98717.3	182828
5	D	5	5D5	673	271336				655	362990	98717.3	182828
5	D	6	5D6	674	375426				656	333651	98717.3	182828
5	D	7	5D7	675	345974				657	327857	98717.3	182828
5	D	8	5D8	676	333257				658	284534	98717.3	182828
5	D	9	5D9	677	390298				659	282944	98717.3	182828
5	D	10	5D10	678	374452				660	355602	98717.3	182828
5	D	11	5D11	679	343008				661	134854	98717.3	182828
5	E	2	5E2	680	317379				662	355757	98717.3	182828
5	E	3	5E3	681	385056				663	515683	98717.3	182828
5	E	4	5E4	682	356487				664	370704	98717.3	182828
5	E	5	5E5	683	384474				665	372358	98717.3	182828
5	E	6	5E6	684	375812				666	362097	98717.3	182828
5	E	7	5E7	685	352141				667	390084	98717.3	182828
5	E	8	5E8	686	395688				668	330410	98717.3	182828
5	E	9	5E9	687	302193				669	381416	98717.3	182828
5	E	10	5E10	688	332509				670	346719	98717.3	182828
5	E	11	5E11	689	403920				671	379009	98717.3	182828
5	F	2	5F2	690	309911				672	360932	98717.3	182828
5	F	3	5F3	691	334577				673	271336	98717.3	182828
5	F	4	5F4	692	370569				674	375426	98717.3	182828
5	F	5	5F5	693	371031				675	345974	98717.3	182828
5	F	6	5F6	694	313726				676	333257	98717.3	182828
5	F	7	5F7	695	362259				677	390298	98717.3	182828
5	F	8	5F8	696	352103				678	374452	98717.3	182828
5	F	9	5F9	697	362645				679	343008	98717.3	182828
5	F	10	5F10	698	249354				680	317379	98717.3	182828
5	F	11	5F11	699	351845				681	385056	98717.3	182828
6	B	2	6B2	700	534968				682	356487	98717.3	182828
6	B	3	6B3	701	443219				683	384474	98717.3	182828
6	B	4	6B4	702	433924				684	375812	98717.3	182828
6	B	5	6B5	703	493747				685	352141	98717.3	182828
6	B	6	6B6	704	505830				686	395688	98717.3	182828
6	B	7	6B7	705	273108				687	302193	98717.3	182828
6	B	8	6B8	706	519532				688	332509	98717.3	182828
6	B	9	6B9	707	402560				689	403920	98717.3	182828
6	B	10	6B10	708	515390				690	309911	98717.3	182828
6	B	11	6B11	709	535090				691	334577	98717.3	182828
6	C	2	6C2	710	410579				692	370569	98717.3	182828
6	C	3	6C3	711	466907				693	371031	98717.3	182828
6	C	4	6C4	712	456984				694	313726	98717.3	182828
6	C	5	6C5	713	486459				695	362259	98717.3	182828
6	C	6	6C6	714	464103				696	352103	98717.3	182828
6	C	7	6C7	715	194474				697	362645	98717.3	182828
6	C	8	6C8	716	486599				698	249354	98717.3	182828
6	C	9	6C9	717	31015				699	351845	98717.3	182828
6	C	10	6C10	718	433036				700	534968	98717.3	182828
6	C	11	6C11	719	419674				701	443219	98717.3	182828
6	D	2	6D2	720	490984				702	433924	98717.3	182828
6	D	3	6D3	721	480843				703	493747	98717.3	182828
6	D	4	6D4	722	559260				704	505830	98717.3	182828
6	D	5	6D5	723	456744				705	273108	98717.3	182828
6	D	6	6D6	724	513314				706	519532	98717.3	182828
6	D	7	6D7	725	27230				707	402560	98717.3	182828
6	D	8	6D8	726	420970				708	515390	98717.3	182828
6	D	9	6D9	727	500876				709	535090	98717.3	182828
6	D	10	6D10	728	489459				710	410579	98717.3	182828
6	D	11	6D11	729	17783				711	466907	98717.3	182828
6	E	2	6E2	730	229027				712	456984	98717.3	182828
6	E	3	6E3	731	386197				713	486459	98717.3	182828
6	E	4	6E4	732	374388				714	464103	98717.3	182828
6	E	5	6E5	733	420174				715	194474	98717.3	182828
6	E	6	6E6	734	531793				716	486599	98717.3	182828
6	E	7	6E7	735	352664				717	31015	98717.3	182828
6	E	8	6E8	736	451284				718	433036	98717.3	182828
6	E	9	6E9	737	196133				719	419674	98717.3	182828
6	E	10	6E10	738	291252				720	490984	98717.3	182828
6	E	11	6E11	739	454309				721	480843	98717.3	182828
6	F	2	6F2	740	304786				722	559260	98717.3	182828
6	F	3	6F3	741	550957				723	456744	98717.3	182828
6	F	4	6F4	742	569930				724	513314	98717.3	182828
6	F	5	6F5	743	321084				725	27230	98717.3	182828
6	F	6	6F6	744	299247				726	420970	98717.3	182828
6	F	7	6F7	745	271334				727	500876	98717.3	182828
6	F	8	6F8	746	428697				728	489459	98717.3	182828
6	F	9	6F9	747	522311				729	17783	98717.3	182828
6	F	10	6F10	748	256056				730	229027	98717.3	182828
6	F	11	6F11	749	495353				731	386197	98717.3	182828
7	B	2	7B2	750	345159				732	374388	98717.3	182828
7	B	3	7B3	751	305884				733	420174	98717.3	182828
7	B	4	7B4	752	409318				734	531793	98717.3	182828
7	B	5	7B5	753	443500				735	352664	98717.3	182828
7	B	6	7B6	754	344623				736	451284	98717.3	182828
7	B	7	7B7	755	350029				737	196133	98717.3	182828
7	B	8	7B8	756	41701				738	291252	98717.3	182828
7	B	9	7B9	757	395577				739	454309	98717.3	182828
7	B	10	7B10	758	405202				740	304786	98717.3	182828
7	B	11	7B11	759	316320				741	550957	98717.3	182828
7	C	2	7C2	760	334733				742	569930	98717.3	182828
7	C	3	7C3	761	435269				743	321084	98717.3	182828
7	C	4	7C4	762	371432				744	299247	98717.3	182828
7	C	5	7C5	763	370763				745	271334	98717.3	182828
7	C	6	7C6	764	342043				746	428697	98717.3	182828
7	C	7	7C7	765	357790				747	522311	98717.3	182828
7	C	8	7C8	766	387705				748	256056	98717.3	182828
7	C	9	7C9	767	431671				749	495353	98717.3	182828
7	C	10	7C10	768	254811				750	345159	98717.3	182828
7	C	11	7C11	769	377176				751	305884	98717.3	182828
7	D	2	7D2	770	381124				752	409318	98717.3	182828
7	D	3	7D3	771	415295				753	443500	98717.3	182828
7	D	4	7D4	772	431833				754	344623	98717.3	182828
7	D	5	7D5	773	250218				755	350029	98717.3	182828
7	D	6	7D6	774	462470				756	41701	98717.3	182828
7	D	7	7D7	775	443832				757	395577	98717.3	182828
7	D	8	7D8	776	301398				758	405202	98717.3	182828
7	D	9	7D9	777	355525				759	316320	98717.3	182828
7	D	10	7D10	778	18763				760	334733	98717.3	182828
7	D	11	7D11	779	113914				761	435269	98717.3	182828
7	E	2	7E2	780	348951				762	371432	98717.3	182828
7	E	3	7E3	781	300424				763	370763	98717.3	182828
7	E	4	7E4	782	356724				764	342043	98717.3	182828
7	E	5	7E5	783	367668				765	357790	98717.3	182828
7	E	6	7E6	784	427599				766	387705	98717.3	182828
7	E	7	7E7	785	338122				767	431671	98717.3	182828
7	E	8	7E8	786	322042				768	254811	98717.3	182828
7	E	9	7E9	787	395454				769	377176	98717.3	182828
7	E	10	7E10	788	365158				770	381124	98717.3	182828
7	E	11	7E11	789	296343				771	415295	98717.3	182828
7	F	2	7F2	790	296753				772	431833	98717.3	182828
7	F	3	7F3	791	316397				773	250218	98717.3	182828
7	F	4	7F4	792	316600				774	462470	98717.3	182828
7	F	5	7F5	793	467539				775	443832	98717.3	182828
7	F	6	7F6	794	302075				776	301398	98717.3	182828
7	F	7	7F7	795	292883				777	355525	98717.3	182828
7	F	8	7F8	796	194541				778	18763	98717.3	182828
7	F	9	7F9	797	245158				779	113914	98717.3	182828
7	F	10	7F10	798	381832				780	348951	98717.3	182828
7	F	11	7F11	799	288700				781	300424	98717.3	182828
8	B	2	8B2	800	247821				782	356724	98717.3	182828
8	B	3	8B3	801	289468				783	367668	98717.3	182828
8	B	4	8B4	802	334041				784	427599	98717.3	182828
8	B	5	8B5	803	374998				785	338122	98717.3	182828
8	B	6	8B6	804	329766				786	322042	98717.3	182828
8	B	7	8B7	805	346806				787	395454	98717.3	182828
8	B	8	8B8	806	349433				788	365158	98717.3	182828
8	B	9	8B9	807	297427				789	296343	98717.3	182828
8	B	10	8B10	808	348441				790	296753	98717.3	182828
8	B	11	8B11	809	397223				791	316397	98717.3	182828
8	C	2	8C2	810	264219				792	316600	98717.3	182828
8	C	3	8C3	811	340167				793	467539	98717.3	182828
8	C	4	8C4	812	281091				794	302075	98717.3	182828
8	C	5	8C5	813	157624				795	292883	98717.3	182828
8	C	6	8C6	814	310543				796	194541	98717.3	182828
8	C	7	8C7	815	314710				797	245158	98717.3	182828
8	C	8	8C8	816	97926				798	381832	98717.3	182828
8	C	9	8C9	817	294147				799	288700	98717.3	182828
8	C	10	8C10	818	359029				800	247821	98717.3	182828
8	C	11	8C11	819	59076				801	289468	98717.3	182828
8	D	2	8D2	820	308045				802	334041	98717.3	182828
8	D	3	8D3	821	182817				803	374998	98717.3	182828
8	D	4	8D4	822	350739				804	329766	98717.3	182828
8	D	5	8D5	823	416567				805	346806	98717.3	182828
8	D	6	8D6	824	315818				806	349433	98717.3	182828
8	D	7	8D7	825	418319				807	297427	98717.3	182828
8	D	8	8D8	826	443711				808	348441	98717.3	182828
8	D	9	8D9	827	284126				809	397223	98717.3	182828
8	D	10	8D10	828	337246				810	264219	98717.3	182828
8	D	11	8D11	829	342150				811	340167	98717.3	182828
8	E	2	8E2	830	453406				812	281091	98717.3	182828
8	E	3	8E3	831	425657				813	157624	98717.3	182828
8	E	4	8E4	832	448633				814	310543	98717.3	182828
8	E	5	8E5	833	432852				815	314710	98717.3	182828
8	E	6	8E6	834	437704				816	97926	98717.3	182828
8	E	7	8E7	835	402876				817	294147	98717.3	182828
8	E	8	8E8	836	415850				818	359029	98717.3	182828
8	E	9	8E9	837	300767				819	59076	98717.3	182828
8	E	10	8E10	838	381347				820	308045	98717.3	182828
8	E	11	8E11	839	364583				821	182817	98717.3	182828
8	F	2	8F2	840	335673				822	350739	98717.3	182828
8	F	3	8F3	841	5512				823	416567	98717.3	182828
8	F	4	8F4	842	388188				824	315818	98717.3	182828
8	F	5	8F5	843	419520				825	418319	98717.3	182828
8	F	6	8F6	844	381182				826	443711	98717.3	182828
8	F	7	8F7	845	409221				827	284126	98717.3	182828
8	F	8	8F8	846	280494				828	337246	98717.3	182828
8	F	9	8F9	847	277090				829	342150	98717.3	182828
8	F	10	8F10	848	13441				830	453406	98717.3	182828
8	F	11	8F11	849	283447				831	425657	98717.3	182828
9	B	2	9B2	850	184150				832	448633	98717.3	182828
9	B	3	9B3	851	297425				833	432852	98717.3	182828
9	B	4	9B4	852	363258				834	437704	98717.3	182828
9	B	5	9B5	853	382300				835	402876	98717.3	182828
9	B	6	9B6	854	354434				836	415850	98717.3	182828
9	B	7	9B7	855	235359				837	300767	98717.3	182828
9	B	8	9B8	856	21509				838	381347	98717.3	182828
9	B	9	9B9	857	404943				839	364583	98717.3	182828
9	B	10	9B10	858	353550				840	335673	98717.3	182828
9	B	11	9B11	859	362377				841	5512	98717.3	182828
9	C	2	9C2	860	133710				842	388188	98717.3	182828
9	C	3	9C3	861	463399				843	419520	98717.3	182828
9	C	4	9C4	862	319443				844	381182	98717.3	182828
9	C	5	9C5	863	391208				845	409221	98717.3	182828
9	C	6	9C6	864	34517				846	280494	98717.3	182828
9	C	7	9C7	865	385384				847	277090	98717.3	182828
9	C	8	9C8	866	463220				848	13441	98717.3	182828
9	C	9	9C9	867	306000				849	283447	98717.3	182828
9	C	10	9C10	868	302514				850	184150	98717.3	182828
9	C	11	9C11	869	304664				851	297425	98717.3	182828
9	D	2	9D2	870	108192				852	363258	98717.3	182828
9	D	3	9D3	871	88029				853	382300	98717.3	182828
9	D	4	9D4	872	97928				854	354434	98717.3	182828
9	D	5	9D5	873	388226				855	235359	98717.3	182828
9	D	6	9D6	874	523412				856	21509	98717.3	182828
9	D	7	9D7	875	370168				857	404943	98717.3	182828
9	D	8	9D8	876	346072				858	353550	98717.3	182828
9	D	9	9D9	877	377569				859	362377	98717.3	182828
9	D	10	9D10	878	374986				860	133710	98717.3	182828
9	D	11	9D11	879	335417				861	463399	98717.3	182828
9	E	2	9E2	880	370064				862	319443	98717.3	182828
9	E	3	9E3	881	575085				863	391208	98717.3	182828
9	E	4	9E4	882	487642				864	34517	98717.3	182828
9	E	5	9E5	883	357066				865	385384	98717.3	182828
9	E	6	9E6	884	133377				866	463220	98717.3	182828
9	E	7	9E7	885	172070				867	306000	98717.3	182828
9	E	8	9E8	886	382297				868	302514	98717.3	182828
9	E	9	9E9	887	288998				869	304664	98717.3	182828
9	E	10	9E10	888	247315				870	108192	98717.3	182828
9	E	11	9E11	889	309028				871	88029	98717.3	182828
9	F	2	9F2	890	420200				872	97928	98717.3	182828
9	F	3	9F3	891	351010				873	388226	98717.3	182828
9	F	4	9F4	892	303081				874	523412	98717.3	182828
9	F	5	9F5	893	422807				875	370168	98717.3	182828
9	F	6	9F6	894	477845				876	346072	98717.3	182828
9	F	7	9F7	895	434867				877	377569	98717.3	182828
9	F	8	9F8	896	449969				878	374986	98717.3	182828
9	F	9	9F9	897	383775				879	335417	98717.3	182828
9	F	10	9F10	898	318589				880	370064	98717.3	182828
9	F	11	9F11	899	233087				881	575085	98717.3	182828
									882	487642	98717.3	182828
									883	357066	98717.3	182828
									884	133377	98717.3	182828
									885	172070	98717.3	182828
									886	382297	98717.3	182828
									887	288998	98717.3	182828
									888	247315	98717.3	182828
									889	309028	98717.3	182828
									890	420200	98717.3	182828
									891	351010	98717.3	182828
									892	303081	98717.3	182828
									893	422807	98717.3	182828
									894	477845	98717.3	182828
									895	434867	98717.3	182828
									896	449969	98717.3	182828
									897	383775	98717.3	182828
									898	318589	98717.3	182828
									899	233087	98717.3	182828

## Sheet: Value>500000
Position	Drug index	Value	Drug name
13C10	218	522208	Leonurine
13E3	231	502129	Oxcarbazepine
14D10	278	512244	Vincamine
15B5	303	534668	Forskolin
16D5	373	514782	Dulcite
17D4	422	526947	3,5-Dihydroxybenzoic acid
17E4	432	520104	Ethylmalonic acid
18D5	473	515008	AM 3112
18E11	489	528079	2-(2-Methylbenzamido)acetic acid
18F5	493	521413	D-Mannose
5C5	663	515683	Spectinomycin (dihydrochloride)
6B2	700	534968	Columbamine
6B6	704	505830	1-Methyladenosine
6B8	706	519532	Palmitic acid
6B10	708	515390	Cordycepin
6B11	709	535090	Chrysin
6D4	722	559260	Succinic acid
6D6	724	513314	1-Kestose
6D9	727	500876	Adipic acid
6E6	734	531793	Ginsenoside Rg2
6F3	741	550957	Ajugol
6F4	742	569930	Dimethylfraxetin
6F9	747	522311	Spermidine
9D6	874	523412	Ellipticine (hydrochloride)
9E3	881	575085	10-Undecenoic acid (zinc salt)

## Sheet: Value<50% negative control
Position	Drug index	Value	Drug
8D3	821	182817	Lasalocid
9E7	885	172070	Coenzyme Q10
14B7	255	167757	Pemetrexed (disodium)
2D9	527	162353	Protodioscin
4E9	637	161430	Colchicine
2F5	543	159812	Pemetrexed
8C5	813	157624	Salinomycin
11C10	118	155812	Palmatine (chloride)
12C10	168	155487	Vinblastine (sulfate)
17B2	400	148377	Urocanic acid
10F7	95	140053	Ansamitocin P-3
4E5	633	138915	20-Deoxyingenol
5C3	661	134854	Thiostrepton
9C2	860	133710	Cucurbitacin E
9E6	884	133377	Eicosapentaenoic Acid
12C6	164	120495	Dihydrotanshinone I
11C6	114	119761	β-Carotene
7D11	779	113914	Gomisin G
9D2	870	108192	Tangeretin
16C5	363	105504	Bisantrene
10F3	91	102414	β-Lapachone
9D4	872	97928	D-(+)-Melezitose
8C8	816	97926	Cucurbitacin B
2D2	520	91653	Tectorigenin
9D3	871	88029	Pleuromutilin
2B9	507	83074	Hinokitiol
8C11	819	59076	Oxyresveratrol
7B8	756	41701	Digoxin
9C6	864	34517	Butein
6C9	717	31015	Digitoxin
14E3	281	29429	Lanatoside C
2F10	548	27752	Cinobufotalin
11C2	110	27525	[6]-Gingerol
6D7	725	27230	Ailanthone
12C2	160	27031	Mitomycin C
10F5	93	24763	Cinobufagin
3F9	597	23708	Triptonide
11C7	115	22932	Vitamin D2
12C7	165	22458	Geldanamycin
9B8	856	21509	3,5-Dicaffeoylquinic acid
7D10	778	18763	Doxorubicin (hydrochloride)
6D11	729	17783	Daunorubicin (Hydrochloride)
13D7	225	15786	Halofuginone
8F10	848	13441	Hematoxylin
15D6	324	12960	Celastrol
2C4	512	11883	Brusatol
4F10	648	11090	Tubercidin
4E10	638	10339	Ingenol
4B8	606	8674	Homoharringtonine
14B6	254	7175	Nanchangmycin
2B2	500	6091	Trichostatin A
15D3	321	5847	Puromycin (Dihydrochloride)
15F5	343	5773	Pristimerin
8F3	841	5512	Schisandrin B
10B10	58	372	Gambogic Acid
